# Supplementary material for: Phylogenomic resolution of order- and family-level monocot relationships using 602 single-copy nuclear genes and 1375 BUSCO genes
Source: Front Plant Sci. 2022 Nov 22;13:876779. doi: 10.3389/fpls.2022.876779 (PMC9723157; doi:10.3389/fpls.2022.876779)
Supplement: Supplementary file 2 [file DataSheet_2.xlsx]

## Sheet: TableS1
Table S1. Summary of transcriptomes used in this study, with basic assembly and cleaning statistics, and single copy gene capture statistics.
Order (APGIII)	Species	Family	Source		Illumina_encoding		Raw_read1	Raw_Read2	Cleaned_read1	Cleaned_read2	Total_# Contigs + singletons	Total_bases	Mean Length	N-50 length	Translated_seq	number_CDS_after_gt_sequinq	N50_CDS_after_gt_sequinq	Single Copy Capture
													contigs+singletons	contigs+singletons	number		length	SC_orthos_captured	SC_orthos_scaffold	SC_orthos_translated
Acorales	Acorus americanus	Acoraceae	Barrett et al. 2019	SRX5470817	1.5		25793143	25793143	22424647	21313248	47578	45726284	961	1619	35580	34455	1407	573	470	470
Alismatales	Sagittaria latifolia	Alismataceae	UGA MonAToL	SRX15247742	1.5		8109224	9109224	7145959	6743467	26046	11005688	423	462	23971	23859	408	301	241	240
Alismatales	Aponogeton crispus	Aponogetonaceae	UGA MonAToL	SRX15245086	1.5		35367119	35367119	29463444	28921662	49805	38006316	763	1224	41228	39995	987	564	441	441
Alismatales	Pistia stratiotes	Araceae	1KP	ERS1829765	1.5		7638314	7638314	7628569	7623877	52743	45458037	862	1386	44061	42043	1110	547	440	439
Alismatales	Sauromatum sp.	Araceae	UGA MonAToL	SRX15245100	1.9		51303334	51303334	41935407	41469589	111917	112194993	1002	1719	81983	77967	1212	590	386	384
Alismatales	Spirodela polyrhiza	Araceae	Genome (Table 2)
Alismatales	Typhonium blumei	Araceae	1KP	ERS1829819	1.5		11703967	11703967	11698286	11692434	78222	61387871	785	1276	61733	58545	1068	577	430	430
Alismatales	Butomus sp.	Butomaceae	UGA MonAToL	SRX17620309	1.9		24091016	24091016	14198911	14198911	64052	54300320	848	1468	49460	34016	1092	540	446	443
Alismatales	Cymodocea sp.	Cymodoceaceae	NCBI	SAMN03349902	1.9		15343152	15343152	15283635	15092052	96289	119817562	1244	2248	68111	60041	1719	546	443	443
Alismatales	Elodea nuttallii	Hydrocharitaceae	NCBI	ERX463485	1.9		32442826	NA	32434383	NA	81670	72537628	888	1516	65737	60552	1275	580	458	458
Alismatales	Triglochin maritima	Juncaginaceae	1KP	ERS1829766	1.5		9514016	9514016	9504587	9504067	65173	33287992	511	625	50038	47631	552	535	353	353
Alismatales	Posidonia australis	Posidoniaceae	1KP	ERS1829767	1.5		12465743	12465743	12458394	12452933	59476	51046129	858	1372	46220	43980	1179	576	451	450
Alismatales	Potamogeton sp.	Potamogetonaceae	UGA MonAToL	SRX15247741	1.9		36170797	36170797	35480531	32855365	80314	91629035	1141	1866	64955	57194	1347	549	457	457
Alismatales	Scheuchzeria palustris	Scheuchzeriaceae	UGA MonAToL	SRX17620308	1.9		42216102	42216102	42173812	42173812	97754	111008608	1136	2080	66468	44550	1503	572	443	443
Alismatales	Tofieldia racemosa	Tofieldiaceae	UGA MonAToL	SRX15245085	1.9		45676497	45676497	45083010	44388248	221232	161250938	729	1359	136400	126097	1191	583	403	403
Alismatales	Zostera sp.	Zosteraceae	NCBI	ERX963458	1.9		26905960	26905960	26027961	25850791	154545	169608153	1097	2022	121374	104841	1452	531	392	392
Arecales	Chamaedorea seifrizii	Arecaceae	Barrett et al. 2019	SRX5470811	1.5		16550474	16550474	15153736	15047137	75890	63696172	839	1361	56052	53904	1032	553	411	411
Arecales	Phoenix dactylifera	Arecaceae	Genome(Table S3)
Arecales	Nypa fruticans	Arecaceae	1KP	ERS1829817	1.5		13028185	13028185	13016943	13007478	60688	23690683	390	401	47914	45151	384	485	300	299
Arecales	Elaeis guineensis	Arecaceae	Genome (Table S2)
Arecales	Sabal bermudana	Arecaceae	1KP	ERS368268	1.5		10805336	10805336	10790567	10769206	80343	56747577	706	1093	58772	56239	960	551	379	379
Arecales	Serenoa repens	Arecaceae	1KP	ERS1829818	1.5		11664629	11664629	11660218	11656964	92019	45475789	494	594	62430	60001	588	552	352	352
Asparagales	Agapanthus africanus	Amaryllidaceae	1KP	ERS1829778	1.5		10800192	10800192	10793301	10791626	85913	43914368	511	647	60354	57729	555	568	384	384
Asparagales	Allium commutatum	Amaryllidaceae	1KP	ERS1829784	1.5		14391748	14391748	14386788	14383453	65320	31744286	486	579	43731	41579	498	504	389	389
Asparagales	Allium sativum	Amaryllidaceae	1KP	ERS1829783	1.5		14697065	14697065	14347308	14403421	45376	25636738	565	751	30927	30127	666	502	436	436
Asparagales	Amaryllis belladonna	Amaryllidaceae	1KP	ERS1829785	1.5		13613901	13613901	13380233	13344020	44723	24021803	537	673	33142	31321	537	457	381	380
Asparagales	Narcissus viridiflorus	Amaryllidaceae	1KP	ERS1829786	1.5		14597814	14597814	14585856	14584567	107609	68552188	637	956	72661	68581	885	561	395	394
Asparagales	Narcissus viridiflorus2	Amaryllidaceae	1KP	ERS1829787	1.5		13412587	13412587	13402724	13401107	93802	64563151	688	1072	68608	65248	990	580	436	436
Asparagales	Phycella aff. cyrtanthoides	Amaryllidaceae	1KP	ERS3670342	1.5		16678394	16678394	16676398	16674256	85208	68820366	808	1381	57735	53560	1218	564	447	447
Asparagales	Phycella chilensis	Amaryllidaceae	1KP	ERS1829788	1.5		13021493	13021493	13018812	13017780	80545	51673567	642	943	58807	56509	885	560	386	378
Asparagales	Traubia modesta	Amaryllidaceae	1KP	ERS1829789	1.5		11210425	11210425	11199094	11196640	52275	24676963	472	566	36886	35291	489	425	347	347
Asparagales	Zephyranthes treatiae	Amaryllidaceae	1KP	ERS1829790	1.5		12145916	12145916	12143792	12140665	80037	34366340	429	469	61777	59908	456	495	311	311
Asparagales	Astelia alpina	Asteliaceae	UGA MonAToL	SRX15247367	1.9		85250709	85250709	71175004	70105121	75222	80516535	1070	1655	39318	35624	1176	522	397	397
Asparagales	Agave tequilana	Asparagaceae	1KP	ERS1829779	1.5		18281847	18281847	18274846	18267817	106634	66681873	625	916	74838	70710	804	577	368	367
Asparagales	Anemarrhena asphodeloides	Asparagaceae	UGA MonAToL	SRX15245084	1.9		73926125	73926125	63860224	29437599	139895	137732525	985	1698	96757	86948	1413	587	411	410
Asparagales	Aphyllanthes monspeliensis	Asparagaceae	UGA MonAToL	SRX15245107	1.9		100141789	104141789	97797323	95907398	211025	256307745	1215	2090	113885	103435	1320	581	437	437
Asparagales	Asparagus densiflorus	Asparagaceae	1KP	ERS1829791	1.5		11857632	11857632	11840397	11823321	54414	39824960	732	1098	43557	41936	966	586	455	453
Asparagales	Behnia reticulata	Asparagaceae	UGA MonAToL	SRX15245106	1.9		56939657	56939657	55933750	49021751	167084	140131368	839	1340	100083	93758	948	591	327	327
Asparagales	Brodiaea sierrae	Asparagaceae	1KP	ERS1829813	1.5		16259470	16259470	15791770	15918756	47562	33758753	710	1030	39911	38109	810	524	443	443
Asparagales	Chlorogalum pomeridianum	Asparagaceae	1KP	ERS1829781	1.5		14716493	14716493	14263407	14279470	93937	67917935	723	1159	69222	65871	1023	583	418	418
Asparagales	Chlorophytum rhizopendulum	Asparagaceae	McKain et al. 2012	SRX116253	1.5		29752857	29752857	18866681	19048300	66065	54193787	820	1377	50757	49126	1143	569	461	461
Asparagales	Disporopsis pernyi	Asparagaceae	1KP	ERS1829793	1.5		17005057	17005057	17002314	16997752	99634	47419990	476	570	69498	66843	567	533	357	357
Asparagales	Drimia altissima	Asparagaceae	1KP	ERS1829798	1.5		9229529	9229529	9226782	9226259	89039	40655833	457	545	54945	54845	465	522	396	396
Asparagales	Eriospermum lanceifolium	Asparagaceae	1KP	ERS3670349	1.5		7330820	7330820	7317453	7312662	42866	22617274	528	651	36142	34988	576	514	402	402
Asparagales	Hemiphylacus alatostylus	Asparagaceae	UGA MonAToL	SRX15245104	1.9		60576291	60576291	54730468	54549587	274667	284537358	1036	1884	127982	116836	1173	589	219	219
Asparagales	Hesperaloe parviflora	Asparagaceae	1KP	ERS1829782	1.5		15711643	15711643	15205901	15249384	104866	69804212	666	1031	77769	74443	939	589	404	403
Asparagales	Hosta venusta	Asparagaceae	McKain et al. 2012	SRX116252	1.5		27320239	27320239	15184266	14557667	7776	2826616	364	358	6999	6969	330	108	98	98
Asparagales	Lomandra longifolia	Asparagaceae	1KP	ERS1829800	1.5		15760894	15760894	15335242	15468774	75827	55899578	737	1132	50645	46883	960	558	435	433
Asparagales	Maianthemum canadense	Asparagaceae	1KP	ERS1829792	1.5		14990665	14990665	14967477	14962880	72821	43454405	597	830	61427	59124	711	552	388	388
Asparagales	Maianthemum sp.	Asparagaceae	1KP	ERS3670343	1.5		12205853	12205853	12203613	12199515	74492	39901617	536	689	55355	52297	651	511	373	373
Asparagales	Nolina atopocarpa	Asparagaceae	1KP	ERS1829808	1.5		11705636	11705636	11688119	11670809	77547	52753141	680	1033	58651	58555	927	568	398	397
Asparagales	Nolina bigelovii	Asparagaceae	1KP	ERS1829809	1.5		14389534	14389534	14382890	14377198	96145	58076787	604	870	62730	59581	780	567	402	402
Asparagales	Peliosanthes minor	Asparagaceae	1KP	ERS1829810	1.5		7753791	7753791	7746440	7700731	68466	40676753	594	832	49206	47477	759	528	383	383
Asparagales	Ruscus sp.	Asparagaceae	1KP	ERS3670348	1.5		12610236	12610236	12601259	12597518	74487	53616795	720	1119	55737	53302	978	563	411	411
Asparagales	Sansevieria trifasciata	Asparagaceae	1KP	ERS1829807	1.5		13761612	13761612	13374832	13388676	47899	38057279	795	1217	39913	38444	1023	562	425	425
Asparagales	Urginea maritima	Asparagaceae	1KP	ERS1829797	1.5		11608582	11608582	11596656	11591021	67063	42013037	626	915	48416	46223	822	561	427	427
Asparagales	Yucca brevifolia	Asparagaceae	1KP	ERS1829780	1.5		16717792	16717792	16712472	16706509	72785	49706478	683	1038	57757	55866	948	581	410	410
Asparagales	Yucca filamentosa	Asparagaceae	1KP	ERS368267	1.5		17255813	17255813	16643432	16692735	95752	65272433	682	1089	70178	67299	987	585	380	380
Asparagales	Zephyranthes treatiae	Asparagaceae	1KP	ERX2099785	1.5						80037	34366340	429	469	61777	59907	456	495	220	220
Asparagales	Aloe vera	Asphodelaceae	1KP	ERS1829794	1.5		16218326	16218326	15749491	15900606	40800	36151703	886	1358	35425	33796	1128	558	474	474
Asparagales	Hemerocallis sp.	Asphodelaceae	1KP	ERS3670345	1.5		13350490	13350490	13348254	13344420	99452	68934503	693	1089	66788	62026	993	571	423	423
Asparagales	Hemerocallis sp2.	Asphodelaceae	1KP	ERS3670344	1.5		8839243	8839243	8836144	8834894	88508	50107559	566	775	66734	63679	678	580	380	380
Asparagales	Johnsonia pubescens	Asphodelaceae	1KP	ERS1829814	1.5		15177704	15177704	15175394	15168287	88263	54783276	621	874	67906	64659	792	563	379	379
Asparagales	Phormium tenax	Asphodelaceae	1KP	ERS1829796	1.5		16664152	16664152	16257371	16330890	61779	42804062	693	1022	44786	41903	855	551	442	441
Asparagales	Borya sphaerocephala	Boryaceae	1KP	ERS1829795	1.5		15629968	15629968	15620358	15613467	99547	76233517	766	1268	68394	64264	1080	586	402	401
Asparagales	Doryanthes excelsa	Doryantheaceae	UGA MonAToL	SRX15245105	1.9		134174839	134174839	58323202	175850	296163	297918976	1006	1991	142027	133329	1179	580	391	390
Asparagales	Curculigo sp.	Hypoxidaceae	1KP	ERS3670346	1.5		12843733	12843733	12834535	12833044	105734	48839853	462	533	61500	58106	582	560	401	401
Asparagales	Sisyrinchium angustifolium	Iridaceae	1KP	ERS1829799	1.5		15159163	15159163	15155622	15155270	71413	45707215	640	909	58191	55736	813	566	411	411
Asparagales	Ixiolirion sp.	Ixioliriaceae	Unruh et al. 2018	SRX3240241	1.9		85716851	85716851	72343328	71491030	157305	149592080	951	1576	91189	83741	1101	576	352	352
Asparagales	Lanaria lanata	Lanariaceae	Unruh et al. 2018	SRX3240240	1.9		19481937	19481937	19010917	18887032	107870	105283194	976	1773	63010	59094	1380	584	468	468
Asparagales	Apostasia nipponica	Orchidaceae	Unruh et al. 2018	SRX3240245	1.9		37187224	37187224	32873457	32652936	50766	48049915	947	1407	40201	38244	1149	570	480	480
Asparagales	Corallorhiza striata	Orchidaceae	MonAToL	SAMN20608189	1.9		13738981	13738981	12430935	12430935	57217	42453099	742	1242	44049	42320	1125	501	406	406
Asparagales	Cypripedium acaule	Orchidaceae	Unruh et al. 2018	SRX3240244	1.9		79015718	79015718	70664698	70493776	166724	164922712	989	1798	96270	89855	1143	572	423	423
Asparagales	Dendrobium palpebrae	Orchidaceae	Unruh et al. 2018	SRX3240243	1.9		15591205	15591205	8527463	12435278	85616	38305251	447	505	62207	60762	471	559	278	278
Asparagales	Drakaea elastica	Orchidaceae	1KP	ERS1829804	1.5		14538126	14538126	14519996	14510569	60316	52292962	867	1354	46873	43754	1176	557	461	461
Asparagales	Goodyera pubescens	Orchidaceae	1KP	ERS1829801	1.5		10095264	10095264	10088638	10085257	52300	41382992	791	1228	42621	40850	1074	548	458	457
Asparagales	Ludisia discolor (Haemaria discolor)	Orchidaceae	1KP	ERS1829806	1.5		15030380	15030380	15026284	15024693	86979	78993370	908	1554	59497	54639	1398	561	481	481
Asparagales	Leochilus labiatus	Orchidaceae	UGA MonAToL	SRX15245103	1.5		10931207	10931207	6047666	5860883	47786	22100184	462	582	35937	35429	546	446	340	340
Asparagales	Masdevallia yuangensis	Orchidaceae	1KP	ERS3670347	1.5		11176984	11176984	11171608	11167716	66637	35729204	536	667	48461	45807	648	518	375	374
Asparagales	Mexipedium xerophyticum	Orchidaceae	Unruh et al. 2018	SRX3240239	1.9		57452900	57452900	51735408	51237589	223155	286728604	1285	2541	103625	95455	1482	566	460	460
Asparagales	Oncidium sphacelatum	Orchidaceae	1KP	ERS1829805	1.5		8819203	8819203	8772296	8766059	29737	13282722	447	484	25568	25265	462	352	287	287
Asparagales	Paphiopedilum callosum	Orchidaceae	Unruh et al. 2018	SRX3240238	1.9		59041144	59041144	57799286	54445905	131977	154190070	1168	2089	77451	72141	1485	562	475	475
Asparagales	Phalaenopsis equestris	Orchidaceae	Genome (Table 2)
Asparagales	Phragmipedium lindleyanum	Orchidaceae	Unruh et al. 2018	SRX3240237	1.9		71361777	71361777	64500700	64015602	231054	276529379	1197	2423	109722	101802	1389	561	463	463
Asparagales	Platanthera clavellata	Orchidaceae	1KP	ERS1829802	1.5		11998478	11998478	11982652	11978984	53178	45018578	847	1309	43527	41503	1140	556	451	451
Asparagales	Selenipedium aequinoctiale	Orchidaceae	Unruh et al. 2018	SRX3240236	1.5		16354156	16354156	16305886	16250499	114329	107011888	936	1543	83992	78259	1308	574	427	427
Asparagales	Vanilla planifolia	Orchidaceae	1KP	ERS1829803	1.5		12804427	12804427	12515770	12472870	54403	37419944	688	954	43072	41271	780	539	406	406
Asparagales	Cyanastrum cordifolium	Tecophilaeaceae	1KP	ERS1829811	1.5		15129641	15129641	14724082	14829494	48196	31437933	652	893	36039	34049	669	541	430	430
Asparagales	Cyanella orchidiformis	Tecophilaeaceae	1KP	ERS1829812	1.5		15511553	15511553	15504193	15503449	56247	36409744	647	941	42607	40506	810	554	441	441
Asparagales	Xeronema callistemon	Xeronemataceae	1KP	ERS1829815	1.5		14584538	14584538	14219820	14221272	37085	31487741	849	1287	32155	31276	1080	553	462	461
Commelinales	Tradescantia pallida	Commelinaceae	Barrett et al. 2019	SRX5470809	1.5		11807781	11807781	5201983	5119222	46728	24898205	533	683	19089	19007	540	275	221	221
Commelinales	Xiphidium caeruleum	Haemodoraceae	UGA MonAToL	SRX15247744	1.9		18811227	18811227	18737195	18165644	119472	126902142	1062	1837	86541	75789	1365	567	430	430
Commelinales	Hanguana malayana	Hanguanaceae	Barrett et al. 2019	SRX5470814	1.5		34376701	34376701	30551750	29995814	68272	57555276	843	1387	53515	51583	1122	583	416	416
Commelinales	Helmholtzia sp.	Philydraceae	UGA MonAToL	SRX17620307	10805569		10806535	10806535	10805569	10805569	4616	1757062	381	386	4036	3999	330	29	26	26
Commelinales	Eichhornia crassipes	Pontederiaceae	NCBI	SRX819981	1.9		28592635	28592635	28484562	28477516	122330	114138655	933	1572	97071	88617	1269	581	419	419
Dasypogonales	Baxteria australis	Dasypogonaceae	Barrett et al. 2019	SRX5470810	1.9		6861423	6861423	5471138	5529814	44079	19504856	443	499	37153	36618	426	473	342	342
Dasypogonales	Calectasia grandiflora	Dasypogonaceae	Barrett et al. 2019	SRX5470816	2		29321097	29321097	22544276	22444583	5357	1653077	309	295	4777	4729	270	57	54	54
Dasypogonales	Dasypogon bromeliifolius	Dasypogonaceae	Barrett et al. 2019	SRX5470813	1.9		59700081	59700081	58237015	58237015	200487	228670348	1141	1972	108144	97438	1239	590	455	455
Dasypogonales	Kingia australis	Dasypogonaceae	Barrett et al. 2019	SRX5470815	1.9		11640127	11640127	9490107	9773777	69300	29116794	420	464	55189	54148	408	502	303	303
Dioscoreales	Burmannia biflora	Burmanniaceae	UGA MonAToL	SRX15245099	1.9		55343717	55343717	49282195	48956649	174309	307384769	1763	2751	87107	76257	1641	528	420	419
Dioscoreales	Gymnosiphon sp.	Burmanniaceae	UGA MonAToL	SRX15245098	1.9		89232836	89232836	86392755	73453255	308671	315526909	1022	1784	170482	158408	1182	380	223	223
Dioscoreales	Dioscorea villosa	Diocoreaceae	1KP	ERS368264	1.5		9245692	9245692	7584914	7585226	41369	25098115	607	843	37413	36897	729	529	413	413
Dioscoreales	Tacca chantrieri	Dioscoreaceae	UGA MonAToL	SRX15245096	1.5		25675179	25675179	23138085	22724478	44984	33241837	723	1090	39357	38810	921	555	387	387
Dioscoreales	Aletris farinosa	Nartheciaceae	UGA MonAToL	SRX15245097	1.9		49403060	49403060	43900020	43683239	165313	212285786	1284	2384	104550	98574	1422	511	246	246
Liliales	Alstroemeria sp.	Alstroemeriaceae	UGA MonAToL	SRX17585519	1.9		21406206	21406206	21374541	21374541	82303	61284909	745	1229	60989	59215	1062	501	405	405
Liliales	Campynemanthe neocaledonica	Campynemataceae	UGA MonAToL	SRX15245102	1.9		24613315	24613315	21408246	21094930	79874	63138932	790	1226	55281	52587	939	560	402	402
Liliales	Colchicum autumnale	Colchicaceae	1KP	ERS1829772	1.5		8861192	8861192	8860224	8858296	88622	42802851	483	575	70022	67166	558	536	397	397
Liliales	Gloriosa superba	Colchicaceae	1KP	ERS1829774	1.5		10282078	10282078	10279180	10275202	64907	37646198	580	759	50562	48626	687	537	396	396
Liliales	Uvularia grandiflora	Colchicaceae	UGA MonAToL	SRX15245101	1.9		32256285	32256285	17152983	16787282	89256	57731576	647	971	71263	69033	702	560	318	317
Liliales	Lilium superbum	Liliaceae	UGA MonAToL	SRX15245095	1.5		34288001	34288001	32304142	32241792	96460	62817423	651	1098	71071	68336	969	578	438	438
Liliales	Helonias bullata	Melanthiaceae	1KP	ERS1829777	1.5		14049514	14049514	14047390	14046050	74908	55976647	747	1200	55827	52675	1083	574	465	465
Liliales	Paris japonica	Melanthiaceae	UGA MonAToL	SRX15245094	1.9		8878076	8878076	8589764	8520909	49714	41654379	838	1312	40174	37697	1104	555	458	457
Liliales	Xerophyllum asphodeloides	Melanthiaceae	1KP	ERS1829776	1.5		14222528	14222528	14210726	14191482	68759	41632802	605	847	54323	52673	780	575	436	435
Liliales	Petermannia cirrosa	Petermanniaceae	UGA MonAToL	SRX15247745	1.9		33142720	33142720	32811818	28247683	101337	70104360	692	1255	60076	56887	1125	585	479	479
Liliales	Lapageria sp.	Philesiaceae	UGA MonAToL	SRX17590991	1.9		17040165	17040165	17003835	17003835	71166	41347412	581	817	62674	61553	729	555	413	413
Liliales	Philesia sp.	Philesiaceae	UGA MonAToL	SRX17620306	1.9		18930082	18930082	18896801	18896801	59164	31641919	535	714	51260	50046	603	513	387	387
Liliales	Smilax bona-nox	Smilacaceae	1KP	ERS368266	1.5		14926606	14926606	14921812	14916831	56623	32160470	568	767	45619	43989	618	566	429	429
Pandanales	Ludovia sp.	Cyclanthaceae	1KP	ERS3670341	1.5		12722943	12722943	12678238	12660088	46687	35845148	768	1161	39219	37689	978	569	455	455
Pandanales	Pandanus tectorius	Pandanaceae	UGA MonAToL	SRX15245093	1.5		8676296	8676296	7795777	7237435	60171	45483513	756	1224	49304	48248	1053	569	416	416
Pandanales	Freycinetia multiflora	Pandanaceae	1KP	ERS1829768	1.5		16754441	16754441	16749071	16742747	91735	65979965	719	1129	66798	64235	1050	577	426	426
Pandanales	Croomia pauciflora	Stemonaceae	UGA MonAToL	SRX15245092	1.9		60205274	60205274	58155580	53893589	138342	156132324	1129	2015	71615	66434	1464	587	492	491
Pandanales	Stemona tuberosa	Stemonaceae	1KP	ERS1829769	1.5		13063265	13063265	12961453	12946235	33264	21361377	642	887	29494	28873	699	523	426	426
Pandanales	Lacandonia schismatica	Triuridaceae	UGA MonAToL	SRX15245091 SRX15245091	1.5		42089480	42089480	39567048	37861581	62307	70158648	1126	1813	45293	43107	1440	410	341	340
Pandanales	Triuris brevistylis	Triuridaceae	UGA MonAToL	SRX15245090, SRX15245089	1.5		73098463	73098463	58527112	57200264	243389	132451361	544	741	175369	145605	696	377	277	277
Pandanales	Talbotia elegans	Velloziaceae	UGA MonAToL	SRX15245088	1.5		34176070	34176070	32499681	32115914	87471	73507696	840	1498	59670	57321	1236	586	409	408
Pandanales	Xerophyta villosa	Velloziaceae	1KP	ERS1829771	1.5		11151336	11151336	11147568	11145797	112726	77151818	684	1078	83999	80631	957	573	366	365
Petrosaviales	Japonolirion osense	Petrosaviaceae	UGA MonAToL	SRX15245087	1.9		13653089	13653089	13333362	13233176	51012	49928147	979	1615	46074	44329	1149	565	468	467
Poales	Ananas comosus	Bromeliaceae	Genome (Table S3)
Poales	Brocchinia reducta	Bromeliaceae	1KP	ERS1829826	1.5		10360939	10360939	10353886	10354556	68822	35862048	521	637	49822	46807	603	551	382	381
Poales	Neoregelia carolinae cv argentea	Bromeliaceae	McKain et al. 2016	SRX1639025	1.5		24560753	24560753	19539043	19572953	71405	70459787	987	1665	48186	45181	1308	578	466	466
Poales	Cyperus alternifolius	Cyperaceae	McKain et al. 2016	SRX1639031	1.5		46173764	46173764	41439550	40583407	65337	56098468	859	1512	38775	37356	1293	562	481	479
Poales	Cyperus papyrus	Cyperaceae	1KP	ERS1829827	1.5		13333334	13333334	13320810	13314856	46859	37442155	799	1166	36776	34984	1005	548	437	436
Poales	Lepidosperma gibsonii	Cyperaceae	1KP	ERS1829829	1.5		13051265	13051265	13044340	13038529	54211	45038103	831	1265	38479	35987	1107	567	481	481
Poales	Mapania palustris	Cyperaceae	1KP	ERS1829828	1.5		6895787	6895787	6883882	6882400	52878	33099857	626	870	39551	38259	756	559	387	386
Poales	Ecdeiocolea monostachya	Ecdeiocoleaceae	McKain et al. 2016	SRX1639019	1.5		43870978	43870978	25050663	23221375	85786	61570692	718	1261	59081	56820	1056	582	429	428
Poales	Lachnocaulon anceps	Eriocaulaceae	McKain et al. 2016	SRX1639018	1.5		35479110	35479110	33034013	32563787	91006	114761132	1261	2052	61927	58276	1581	565	465	465
Poales	Flagellaria indica	Flagellariaceae	McKain et al. 2016	SRX1639020	1.5		31853289	31853289	13274520	10926447	55145	35392902	642	987	39359	38242	771	550	392	392
Poales	Joinvillea ascendens	Joinvilleaceae	McKain et al. 2016	SRX1639028	1.5		10821220	10821220	5496573	5803460	30688	19428117	633	911	26516	26320	822	499	390	390
Poales	Juncus effusus	Juncaceae	McKain et al. 2016	SRX1639021	1.5		46052272	46052272	39419578	38220887	81246	68771810	846	1441	42097	39458	1137	519	446	445
Poales	Mayaca fluviatils	Mayacaceae	McKain et al. 2016	SRX1639017	1.9		16934917	16934917	12771132	12819124	78801	37456749	475	554	62373	60864	492	542	268	268
Poales	Aegilops tauschii	Poaceae	Genome (Table S2)
Poales	Anomochloa marantoidea	Poaceae	UGA MonAToL	SRX15245082	1.9		37357082	37357082	30708007	29437599	128781	160818070	1249	2249	76161	71447	1395	561	392	392
Poales	Aristida stricta	Poaceae	1KP	ERS1829846	1.5		13968217	13968217	13954419	13951418	90564	59695275	659	940	75963	70682	735	564	382	382
Poales	Avena fatua	Poaceae	1KP	ERS1829832	1.5		13839038	13839038	13570964	12314516	63980	36501230	571	738	51429	48014	579	491	379	379
Poales	Brachypodium distachyon	Poaceae	Genome (Table S2)
Poales	Cymbopogon nardus	Poaceae	1KP	ERS1829836	1.5		9113994	9113994	9099079	9094415	75259	48866986	649	912	59498	56245	813	546	397	397
Poales	Deschampsia cespitosa	Poaceae	1KP	ERS1829833	1.5		10284627	10284627	10266633	10263228	94963	46613464	491	602	77677	74098	465	518	356	355
Poales	Eleusine coracana1	Poaceae	1KP	ERS1829850	1.5		14063721	14063721	14049194	14045348	73638	51252612	696	1016	63543	60649	783	541	398	398
Poales	Eleusine coracana2	Poaceae	1KP	ERS1829849	1.5		16851415	16851415	16830202	16827842	100901	91493712	907	1466	82437	76142	1167	555	412	411
Poales	Eleusine coracana3	Poaceae	1KP	ERS1829848	1.5		14124665	14124665	14118264	14116861	97872	85839814	877	1388	79547	73899	1143	583	438	438
Poales	Eleusine coracana4	Poaceae	1KP	ERS1829851	1.5		14309723	14309723	14295285	14292632	65910	57856675	878	1372	55604	53210	1086	585	463	463
Poales	Microstegium vimineum	Poaceae	1KP	ERS1829834	1.5		11689431	11689431	11681832	11679226	110146	80740954	733	1185	85060	78961	930	574	393	393
Poales	Neurachne alopecuroidea	Poaceae	1KP	ERS1829837	1.5		10686970	10686970	10676849	10671975	76800	54580747	711	1089	63774	59873	894	571	421	421
Poales	Neurachne annularis	Poaceae	1KP	ERS1829840	1.5		16879073	16879073	16873526	16873482	77928	67936344	872	1385	64512	60822	1128	569	405	404
Poales	Oryza glaberrima	Poaceae	Genome (Table S2)
Poales	Oryza sativa	Poaceae	Genome (Table S2)
Poales	Panicum halli	Poaceae	Genome (Table S3)
Poales	Panicum miliaceum	Poaceae	1KP	ERS1829835	1.5		8369172	8369172	8366500	8364793	62427	44297344	710	1088	51128	48884	939	530	414	413
Poales	Panicum virgatum	Poaceae	Genome (Table S3)
Poales	Paraneurachne muelleri	Poaceae	1KP	ERS1829843	1.5		14707356	14707356	14703083	14703260	70153	59042614	842	1344	59784	56647	1098	570	426	426
Poales	Phyllostachys heterocycla	Poaceae	Genome (Table S3)
Poales	Setaria italica	Poaceae	Genome (Table S2)
Poales	Sorghum bicolor	Poaceae	Genome (Table S2)
Poales	Streptochaeta angustifolia	Poaceae	McKain et al. 2016	SRX1639030	1.9		22047022	22047022	18735035	18804856	83124	77233853	929	1546	62239	59911	1188	588	446	446
Poales	Thyridolepis mitchelliana	Poaceae	1KP	ERS1829845	1.5		8767297	8767297	8761579	8757017	57782	44333823	767	1158	48424	46968	981	569	422	421
Poales	Thyridolepis multiculmis	Poaceae	1KP	ERS1829844	1.5		10285840	10285840	10282289	10278067	77647	61561307	793	1246	63925	60478	1050	579	429	429
Poales	Triodia aff. bynoei	Poaceae	1KP	ERS3670353	1.5		12098054	12098054	12090133	12083783	94955	68345720	720	1069	77138	73291	903	588	378	378
Poales	Uniola paniculata1	Poaceae	1KP	ERS1829847	1.5		7219325	7219325	7210174	7154046	63999	44989815	703	1055	54864	52591	843	550	375	375
Poales	Uniola paniculata2	Poaceae	1KP	ERS1829852	1.5		8172505	8172505	8157123	8104211	53632	32999885	615	816	45203	42999	594	537	410	410
Poales	Zea mays	Poaceae	Genome (Table 2)
Poales	Prionium serratum	Prioniaceae	MonAToL	SRX17620305	1.9		16826470	16826470	16815584	16815584	26470	20733154	555	1163	20728	19962	924	450	410	410
Poales	Stegolepis ferruginea	Rapateaceae	McKain et al. 2016	SRX1639022	1.9		59623851	59623851	58389607	51125514	318656	341057721	1070	1954	164882	154638	1176	591	351	351
Poales	Aphelia sp	Restionaceae	McKain et al. 2016	SRX1639023	1.9		53023203	53023203	39232280	39386397	97383	40743183	418	459	82282	80172	396	538	246	245
Poales	Centrolepis monogyna	Restionaceae	McKain et al. 2016	SRX1639027	1.9		15336651	15336651	10388019	10572510	51038	27846444	546	751	42906	41748	636	506	383	383
Poales	Centrolepis strigosa	Restionaceae	UGA MonAToL	SRX15245083	1.9		58191478	58191478	41672406	41719830	71532	31650543	442	504	60798	59340	423	535	298	297
Poales	Chondropetalum tectorum	Restionaceae	1KP	ERS1829853	1.5		13250697	13250697	13235709	13232405	70578	55664722	789	1266	56110	53270	1074	568	416	416
Poales	Elegia fenestrata	Restionaceae	McKain et al. 2016	SRX1639024	1.5		33520640	33520640	30540304	30303372	100163	72611424	725	1218	70638	67249	966	568	373	373
Poales	Typha angustifolia	Typhaceae	1KP	ERS1829854	1.5		9176868	9176868	9167783	9162586	48207	36029598	747	1102	39725	38198	891	546	416	414
Poales	Typha latifolia	Typhaceae	McKain et al. 2016	SRX1639026	1.5		35366562	35366562	33910445	33406523	64965	65071820	1002	1767	43502	41365	1377	559	474	474
Poales	Typha latifolia	Typhaceae	1KP	ERS1829855	1.5		14873672	14873672	14855495	14848615	55557	32541399	586	770	44218	42509	633	530	411	411
Poales	Xyris brevifolia	Xyridaceae	McKain et al. 2016	SRX1639029	1.5		24571230	24571230	20224126	20496874	50620	45868013	906	1475	42408	41259	1248	567	486	486
Zingiberales	Canna sp.	Cannaceae	1KP	ERS3670350	1.5		15979289	15979289	15969682	15968715	79366	66145278	833	1375	59827	55428	1185	570	451	451
Zingiberales	Costus pulverulentus	Costaceae	Barrett et al. 2019	SRX5470812	1.5		22244677	22244677	18538446	17498241	59849	35830926	600	868	50115	49630	777	400	301	301
Zingiberales	Heliconia sp1	Heliconiaceae	1KP	ERS3670351	1.5		12796988	12796988	12789347	12785558	88372	49420195	559	718	62719	59297	609	516	371	371
Zingiberales	Heliconia sp2	Heliconiaceae	1KP	ERS3670352	1.5		15487342	15487342	15474116	15468500	118660	106286632	896	1599	83644	78618	1311	574	435	435
Zingiberales	Orchidantha maxillarioides	Lowiaceae	1KP	ERS1829820	1.5		8690257	8690257	8682244	8679862	79626	47450021	596	814	63111	61436	711	574	422	422
Zingiberales	Maranta leuconeura	Marantaceae	1KP	ERS1829821	1.5		7308231	7308231	7302067	7301285	84165	53051775	630	886	68117	65744	795	568	371	370
Zingiberales	Musa acuminata	Musaceae	Genome (Table 2)
Zingiberales	Strelitzia reginae	Strelitziaceae	1KP	ERS1829822	1.5		15575911	15575911	15568610	15562760	64302	38274873	595	803	53701	49811	696	543	420	419
Zingiberales	Curcuma longa1	Zingiberaceae	1KP	ERS1829824	1.5		16525576	16525576	16460467	16438205	78534	47588637	606	847	66798	65121	747	559	363	363
Zingiberales	Curcuma longa2	Zingiberaceae	1KP	ERS1829823	1.5		17217524	17217524	17111971	17082555	71094	41632916	586	768	60762	58759	675	547	410	409
Zingiberales	Zingiber officinale	Zingiberaceae	1KP	ERS1829825	1.5		8584917	8584917	8551233	8544835	74835	50140716	670	977	60782	58575	855	561	404	403
							2.36328e+07		2.11504e+07	2.0183e+07	86211.4	6.99225e+07	744.807	1160.68	60678.5	57125.9	934.722	536.614	395.489	395.136
Outgroup species
Amborellales	Amborella trichopoda	Amborellaceae	Genome (Table 2)
Brassicales	Arabidopsis thaliana	Brassicaceae	Genome (Table 2)
Proteales	Nelumbo nucifera	Nelumbonaceae	Genome (Table 2)
Nymphaeales	Nuphar advena	Nymphaeaceae	Genome (Table 2)
Vitales	Vitis vinifera	Vitaceae	Genome (Table 2)

## Sheet: TableS2
Table S2. Summary of genomes used in the analysis. The first 12 genomes were used for generation of OrthoMCL gene family classification database. The genomes were downloaded and preliminary quality control performed for the CDS and protein fasta sequences.
Order	Family	Genus and Species	Common Name	Annotation_version	Transcripts	Validated Transcripts	Classified	Singletons	Source	Link to data	Year published	Citation	Link to paper
Poales	Poaceae	Aegilops tauschii	Tausch's goatgrass	v1.23	33928	33928	26191	7737	Ensembl Plants	ftp://ftp.ensemblgenomes.org/pub/plants/release-23/fasta/aegilops_tauschii	2017	Nature Plants 3, 946–955	https://www.nature.com/articles/s41477-017-0067-8
Poales	Poaceae	Brachipodium distachyon	Purple False Brome	v2.1	31694	31694	26040	5654	Phytozome (ID #283)	http://genome.jgi.doe.gov/pages/dynamicOrganismDownload.jsf?organism=Bdistachyon	2010	Nature 463, 763-768	https://www.nature.com/articles/nature08747
Poales	Poaceae	Phylostachys heteocycla	Bamboo	v1.0	31987	31987	24035	7952	NCGR	http://202.127.18.221/bamboo/down.php	2013	Nature Genetics 45, 456-461	https://www.nature.com/articles/ng.2569
Poales	Poaceae	Oryza sativa	rice	v7.0	39049	39049	27929	11120	Phytozome (ID #204)	http://genome.jgi.doe.gov/pages/dynamicOrganismDownload.jsf?organism=PhytozomeV10	2007	Nucleic acids research. 35 Database issue D883-7	http://nar.oxfordjournals.org/content/35/suppl_1/D883.long
Poales	Poaceae	Setaria italica	Foxtail millet	v2.1	35471	35471	27358	8113	Phytozome (ID #164)	http://genome.jgi.doe.gov/pages/dynamicOrganismDownload.jsf?organism=Sitalica	2012	Nature Biotechnology 30, 549-554	https://www.nature.com/articles/nbt.2195
Poales	Poaceae	Sorghum bicolor	sorghum	v2.1	33032	33032	26913	6119	Phytozome (ID #255)	http://genome.jgi.doe.gov/pages/dynamicOrganismDownload.jsf?organism=PhytozomeV10	2009	Nature 457, 551-556	https://www.nature.com/articles/nature07723
Zingiberales	Musaceae	Musa acuminata	banana	v1.0	36542	36542	25792	10750	JGI	http://genome.jgi.doe.gov/pages/dynamicOrganismDownload.jsf?organism=PhytozomeV10	2012	Nature 488, 213-217	https://www.nature.com/articles/nature11241
Arecales	Arecaceae	Elaeis guineensis	oil palm	v2.0	30752	30752	22473	8279	Malaysian Palm Oil Board; Genbank (GENBANK #)	http://genomsawit.mpob.gov.my/genomsawit/auth/index.php?track=35&id=2&key=GENES	2013	Nature 500, 335-339	https://www.nature.com/articles/nature12309
Alismatales	Araceae	Spirodela polyrhiza	duckweed	v2.0	19623	19623	16120	3503	Phytozome (ID #290)	http://genome.jgi.doe.gov/pages/dynamicOrganismDownload.jsf?organism=PhytozomeV10	2014	Nature communications. 5 3311	http://www.nature.com/articles/ncomms4311
Vitales	Vitaceae	Vitis vinifera	grapevine	Genscope 12x	26346	26346	19459	6887	Phytozome (ID #145)	http://genome.jgi.doe.gov/pages/dynamicOrganismDownload.jsf?organism=PhytozomeV10	2007	Nature 449 7161 463-7	http://www.nature.com/nature/journal/v449/n7161/full/nature06148.html
Proteales	Nelumbonaceae	Nelumbo nucifera	sacred lotus	v1.0	26685	26685	20604	6081	Genbank (GIVE GENBANK #)	data in house	2013	Genome Biology201314:R41
Amborellales	Amborellaceae	Amborella trichopoda	Amborella	v1.0.27	26846	26377	19047	7330	Amborella Genome Project; Genbank (GENBANK #)	http://genome.jgi.doe.gov/pages/dynamicOrganismDownload.jsf?organism=PhytozomeV10	2013	Science 342 6165 1241089	http://science.sciencemag.org/content/342/6165/1241089.long

## Sheet: TableS3
Table S3. Complete list of genomes used in this paper.
	Species	Common name	Family	Reference
1	Aegilops tauschii	Goatgrass	Poaceae*	(Jia et al., 2013)
2	Brachypodium distachyon	Brachy	Poaceae*	(International Brachypodium, 2010)
3	Phyllostachys heterocycla	Moso Bamboo	Poaceae*	(Peng et al., 2013)
4	Oryza sativa	Asian Rice	Poaceae*	(Goff et al., 2002; Yu et al., 2002)
5	Sorghum bicolor	sorghum	Poaceae*	(Paterson et al., 2009)
6	Setaria italica	Foxtail millet	Poaceae*	(Bennetzen et al., 2012; Zhang et al., 2012)
7	Elaeis guineensis	Oil Palm	Arecaceae*	(Singh et al., 2013)
8	Musa acuminata	banana	Musaceae*	(D'hont et al., 2012)
9	Spirodela polyrhiza	duckweed	Araceae*	(Wang et al., 2014b)
10	Phalaenopsis equestris	Orchid	Orchidaceae	(Cai et al., 2015)
11	Phoenix datylifera	Date Palm	Arecaceae	(Al-Dous et al., 2011)
12	Oryza glaberrima	African Rice	Poaceae	(Wang et al., 2014a)
13	Triticum urartu	Einkorn wheat	Poaceae	(Ling et al., 2013)
14	Hordeum vulgare	Barley	Poaceae	(International Barley Genome Sequencing et al., 2012)
15	Zea mays	Maize	Poaceae	(Schnable et al., 2009)
16	Eragotis tef	Tef	Poacceae	(Cannarozzi et al., 2014)
17	Ananas comosus	Pineapple	Bromeliaceae	(Ming et al., 2016)
18	Zostera marina	sea grass	Zosteraceae	(Olsen et al., 2016)
19	Panicum virgatum	switchgrass	Poaceae
20	Panicum halli	switchgrass	Poaceae
21	Vitis vinifera	Grape	Vitaceae*	(Jaillon et al. (2007)
22	Nelumbo nucifera	Lotus	Nelumbonaceae*	(Ming et al., 2013)
23	Nuphar advena	spatterdock	Nymphaeaceae
24	Arabidopsis thaliana	Thale grass	Brassicaceae	(Lamesch et al., 2012)
25	Amborella trichopoda	Amborella	Amborellaceae	(Amborella Genome, 2013)

## Sheet: TableS4
Table S4. Summary of treeshrink run (in per-species mode) on differerent single copy gene trees used for the estimation of species tree in the analysis.
Taxa	No. of trees	Impact
Acorus_americanus	11	1.05
Aegilops_tauschi	29	1.07114
Agapanthus_africanus	8	1.10514
Agave_tequilana	2	1.05
Aletris_farinosa	3	1.10594
Allium_commutatum	14	1.06986
Allium_sativum	21	1.06689
Aloe_vera	5	1.07076
Alstroemeria_sp	9	1.08352
Amaryllis_belladonna	0	1.05
Amborella_trichopoda	30	1.08772
Ananas_comomssus	16	1.14135
Anemarrhena_sp	4	1.05
Anomochloa_marantoidea	12	1.06517
Aphelia_sp	12	1.12977
Aphyllanthes_monspeliensis	3	1.05
Aponogeton_crispus	19	1.05
Apostasia_sp	6	1.0588
Arabidopsis_thaliana	25	1.21495
Aristida_stricta	6	1.05141
Asparagus_densiflorus	2	1.05
Astelia2_sp	4	1.05
Avena_fatua	6	1.05
Baxteria_australis	8	1.13545
Behnia_reticulata	4	1.05
Borya_sphaerocephala	8	1.10262
Brachypodium_distachyon	3	1.05
Brocchinia_reducta	5	1.05761
Brodiaea_sierrae	8	1.05
Burmannia_biflora	16	1.14695
Butomus_sp	4	1.06962
Calectasia_grandiflora	1	1.32399
Campynemante_sp	9	1.06989
Campynemanthe_sp	7	1.05
Canna_sp	6	1.06543
Centrolepis_monogyna	7	1.10251
Centrolepis_strigosa	15	1.06355
Chamaedorea_seifrizii	4	1.07456
Chlorogalum_pomeridianum	1	1.05
Chlorophytum_rhizopendulum	4	1.05
Chondropetalum_tectorum	1	1.05
Colchicum_autumnale	2	1.05
Corallorhiza_sp	9	1.11122
Costus_pulverulentus	5	1.05
Croomia_pauciflora	5	1.0655
Curculigo_sp	7	1.08536
Curcuma_longa	8	1.08502
Curcuma_longa2	5	1.06703
Cyanastrum_cordifolium	4	1.05656
Cyanella_orchidiformis	10	1.10336
Cymbopogon_nardus	4	1.05
Cymodocea_sp	20	1.05204
Cyperus_alternifolius	24	1.0783
Cyperus_papyrus	18	1.07392
Cypripedium_acaule	3	1.05
Dasypogon_sp	1	1.05
Dendrobium_palpebrae	7	1.12492
Deschampsia_cespitosa	11	1.05
Dioscorea_villosa	3	1.05
Disporopsis_pernyi	4	1.05
Doryanthes_excelsa	8	1.11745
Drakaea_elastica	7	1.05
Drimia_altissima	12	1.13796
Ecdeiocolea_monostachya	8	1.09196
Eichornia_crassipes	9	1.06146
Elaeis_guanensis	20	1.05
Elegia_fenestrata	6	1.07404
Eleusine_coracana1	10	1.05
Eleusine_coracana2	8	1.05
Eleusine_coracana3	8	1.05
Eleusine_coracana4	6	1.05
Elodea_nuttalii	22	1.08422
Eragotis_tef	13	1.06075
Eriospermum_lancifolia	6	1.05566
Flagellaria_indica	10	1.05
Freycinetia_multiflora	0	1.05
Gloriosa_superba	3	1.05
Goodyera_pubescens	7	1.06803
Gymnosipho_sp	11	1.51854
Haemaria_discolor	3	1.05
Hanguana_malayana	4	1.05
Heliconia_sp1	7	1.0914
Heliconia_sp2	5	1.05
Helmholtzia_sp	1	1.67065
Helonias_bullata	4	1.05
Hemerocallis_sp1	3	1.05
Hemerocallis_sp2	10	1.05
Hemiphylacus_alatostylus	3	1.05
Hesperaloe_parviflora	1	1.05
Hosta_venusta	3	1.26268
Ixiolirion_sp	10	1.06632
Japonolirion_osense	5	1.06312
Johnsonia_pubescens	5	1.05
Joinvillea_ascendens	6	1.11673
Juncus_effusus	22	1.3202
Kingia_australis	8	1.10116
Lacandonia_schismatica	6	1.09768
Lachnocaulon_anceps	24	1.11427
Lanaria_lanata	4	1.05
Lapageria_sp	3	1.05
Leochilus_labiatus	10	1.16254
Lepidosperma_gibsonii	18	1.05667
Lilium_superbum	5	1.05
Lomandra_longifolia	5	1.056
Ludovia_sp	5	1.07031
Maianthemum_canadense	2	1.05
Maianthemum_sp	2	1.05
Mapania_palustris	20	1.0625
Maranta_leuconeura	4	1.05
Masdevallia_yuangensis	4	1.08875
Mayaca_fluviatilis	13	1.14345
Mexipedium_xerophyticum	6	1.06486
Microstegium_vimineum	7	1.05
Musa_acuminata	1	1.05
Narcissus_viridiflorus	4	1.05
Narcissus_viridiflorus2	4	1.05
Nelumbo_nucifera	18	1.05
Neoregelia_carolina	0	1.05
Neurachne_alopecuroidea	6	1.05
Neurachne_annularis	1	1.05
Nolina_atopocarpa	9	1.08936
Nolina_bigelovii	2	1.05
Nuphar_sp	15	1.08131
Nypa_fruticans	3	1.06787
Oncidium_sphacelatum	5	1.05
Orchidantha_maxillarioides	6	1.06077
Oryza_glaberrima	7	1.05727
Oryza_sativa	5	1.05
Pandanus_tectorius	3	1.05
Panicum_halli	9	1.06991
Panicum_miliaceum	3	1.05
Panicum_virgatum	0	1.05
Paphiopedilum_callosum	4	1.05
Paraneurachne_muelleri	8	1.05
Paris_japonica	9	1.09813
Peliosanthes_minor	3	1.0592
Petermannia_sp	4	1.05
Phaelalenopsis_equestris	18	1.16817
Philesia_sp	7	1.05
Phoenix_dactylifera	16	1.1222
Phormium_tenax	2	1.06416
Phragmipedium_lindleyanum	3	1.05
Phycella_aff	2	1.05
Phyllostachys_heterocycla	26	1.05
Pistia_stratiotes	21	1.05173
Platanthera_clavellata	5	1.05
Posidonia_australis	8	1.05
Potamogeton_sp	23	1.06241
Prionium_serratum	10	1.18552
Rhodophiala_pratensis	8	1.08632
Ripogonum_sp	6	1.09744
Unk_Alismatales	11	1.41377
Ruscus_sp	1	1.05
Sabal_bermudana	5	1.05958
Sagitaria_latifolia	11	1.13007
Sansevieria_trifasciata	4	1.05
Saurattum_sp	6	1.0749
Scheuchzeria_sp	8	1.12301
Selenipedium_aequinoctiale	3	1.05
Serenoa_repens	3	1.05
Setaria_italica	3	1.05
Sisyrinchium_angustifolium	15	1.057
Smilax_bona-nox	6	1.0529
Sorghum_bicolor	1	1.05
Spirodella_polyrhiza	27	1.05102
Stegolepis_sp	7	1.11445
Stemona_tuberosa	4	1.05
Strelitzia_reginae	8	1.09021
Streptochaeta_angustifolia	7	1.08131
Tacca_chantrieri	9	1.24195
Talbotia_elegans	4	1.05
Thyridolepis_mitchelliana	4	1.05
Thyridolepis_multiculmis	3	1.05393
Tofieldia_sp	6	1.0593
Tradescantia_pallida	9	1.19223
Traubia_modesta	3	1.06615
Triglochin_maritima	17	1.09276
Triodia_aff	5	1.05
Triuris_male	16	1.10354
Triuris_sp	11	1.05
Typha_angustifolia	2	1.05
Typha_latifolia	10	1.06072
Typha_latifolia2	2	1.08071
Typhonium_blumei	5	1.05
Uniola_paniculata1	8	1.05
Uniola_paniculata2	10	1.05
Urginea_maritima	5	1.06999
Uvularia_grandiflora	5	1.06552
Vanilla_planifolia	9	1.05
Vitis_vinifera	10	1.05
Xeronema_callistemon	0	1.05
Xerophyllum_asphodeloides	6	1.09726
Xerophyta_villosa	7	1.08058
Xiphidium_sp	5	1.05
Xyris_brevifolia	25	1.12404
Yucca_brevifolia	1	1.05
Zea_mays	14	1.05
Zephyranthes_treatiae	5	1.05
Zingiber_officinale	8	1.088
Zostera_marina	25	1.84072
Zostera_sp	20	1.11241

## Sheet: TableS5
Table S5. Functional annotation clustering of the single copy genes used in the analysis.
Annotation Cluster 1	Enrichment Score: 16.04202555942311
Category	Term	Count	%	PValue	Genes	List Total	Pop Hits	Pop Total	Fold Enrichment	Bonferroni	Benjamini	FDR
UP_KEYWORDS	Transit peptide	70	24.1379	3.40259e-21	AT3G06850, AT3G06730, AT2G37500, AT3G02450, AT1G63940, AT1G20810, AT1G09340, AT1G80880, AT5G14660, AT3G57680, AT1G50940, AT4G29540, AT4G39620, AT3G46780, AT5G40950, AT5G02830, AT1G76050, AT4G37200, AT2G34640, AT5G18570, AT3G05410, AT5G24850, AT2G31530, AT1G01290, AT2G43030, AT1G75010, AT5G09230, AT3G47860, AT5G39980, AT3G20480, AT1G52590, AT5G52100, AT5G03770, AT1G75690, AT4G17740, AT1G07700, AT1…	287	1780	26542	3.63689	5.95453e-19	5.98855e-19	5.71635e-19
UP_KEYWORDS	Chloroplast	58	20	9.3077e-18	AT3G06730, AT2G37500, AT3G02450, AT1G63940, AT1G20810, AT1G09340, AT5G14660, AT3G57680, AT4G39620, AT3G46780, AT5G40950, AT5G02830, AT1G76050, AT4G37200, AT2G34640, AT5G18570, AT3G05410, AT5G24850, AT2G31530, AT2G43030, AT1G75010, AT3G47860, AT5G39980, AT1G52590, AT5G52100, AT1G75690, AT4G17740, AT1G07700, AT1G77090, AT1G12250, AT4G27700, AT5G14760, AT1G49380, AT3G63140, AT5G55220, AT5G52110, AT5…	287	1449	26542	3.70179	1.62885e-15	6.57143e-16	6.27273e-16
UP_KEYWORDS	Plastid	58	20	1.12013e-17	AT3G06730, AT2G37500, AT3G02450, AT1G63940, AT1G20810, AT1G09340, AT5G14660, AT3G57680, AT4G39620, AT3G46780, AT5G40950, AT5G02830, AT1G76050, AT4G37200, AT2G34640, AT5G18570, AT3G05410, AT5G24850, AT2G31530, AT2G43030, AT1G75010, AT3G47860, AT5G39980, AT1G52590, AT5G52100, AT1G75690, AT4G17740, AT1G07700, AT1G77090, AT1G12250, AT4G27700, AT5G14760, AT1G49380, AT3G63140, AT5G55220, AT5G52110, AT5…	287	1455	26542	3.68652	1.96023e-15	6.57143e-16	6.27273e-16
GOTERM_CC_DIRECT	GO:0009570~chloroplast stroma	30	10.3448	1.91416e-10	AT1G63940, AT2G37500, AT1G77090, AT2G31840, AT1G09340, AT5G14660, AT3G05625, AT3G63140, AT1G16080, AT5G55220, AT5G40950, AT4G37200, AT5G18570, AT5G52520, AT4G26900, AT3G01510, AT4G29890, AT5G64050, AT5G45170, AT2G43030, AT1G75010, AT2G25840, AT3G44890, AT2G26930, AT5G52100, AT4G31530, AT1G75690, AT1G07700, AT5G16180, AT5G36170	276	653	25147	4.18586	2.08643e-08	1.04322e-08	9.6665e-09
Annotation Cluster 2	Enrichment Score: 3.257916519334621
Category	Term	Count	%	PValue	Genes	List Total	Pop Hits	Pop Total	Fold Enrichment	Bonferroni	Benjamini	FDR
UP_KEYWORDS	DNA repair	9	3.10345	0.000144197	AT1G01880, AT5G44740, AT4G36050, AT3G12040, AT3G09660, AT1G80420, AT2G45280, AT1G21710, AT5G40820	287	140	26542	5.9452	0.0249205	0.00482359	0.00460433
UP_KEYWORDS	DNA damage	9	3.10345	0.000211259	AT1G01880, AT5G44740, AT4G36050, AT3G12040, AT3G09660, AT1G80420, AT2G45280, AT1G21710, AT5G40820	287	148	26542	5.62383	0.036299	0.00531164	0.0050702
GOTERM_BP_DIRECT	GO:0006281~DNA repair	8	2.75862	0.00552689	AT1G01880, AT5G24850, AT5G44740, AT3G05480, AT1G80420, AT2G45280, AT1G21710, AT5G40820	203	194	18499	3.75786	0.88095	0.21168	0.207258
Annotation Cluster 3	Enrichment Score: 2.6848054620723327
Category	Term	Count	%	PValue	Genes	List Total	Pop Hits	Pop Total	Fold Enrichment	Bonferroni	Benjamini	FDR
UP_KEYWORDS	Methyltransferase	13	4.48276	0.00016444	AT5G15390, AT1G64600, AT5G24840, AT4G01880, AT2G27590, AT3G07670, AT5G10910, AT4G34360, AT1G51310, AT2G21070, AT1G80860, AT1G63855, AT1G24610	287	313	26542	3.84106	0.0283693	0.00482359	0.00460433
GOTERM_MF_DIRECT	GO:0008168~methyltransferase activity	8	2.75862	0.00184047	AT4G34360, AT1G64600, AT2G27590, AT1G51310, AT2G21070, AT5G10910, AT5G47680, AT1G63855	202	157	18171	4.58372	0.350185	0.117341	0.115335
GOTERM_BP_DIRECT	GO:0032259~methylation	7	2.41379	0.0291504	AT4G34360, AT1G64600, AT2G27590, AT1G51310, AT2G21070, AT1G80860, AT1G63855	203	212	18499	3.00895	0.999988	0.689482	0.67508
Annotation Cluster 4	Enrichment Score: 2.485300171996786
Category	Term	Count	%	PValue	Genes	List Total	Pop Hits	Pop Total	Fold Enrichment	Bonferroni	Benjamini	FDR
INTERPRO	IPR019734:Tetratricopeptide repeat	8	2.75862	0.000539723	AT3G26580, AT1G04190, AT3G54010, AT1G02910, AT1G04130, AT5G51340, AT3G05625, AT5G48390	269	116	22105	5.66722	0.236571	0.238259	0.237782
INTERPRO	IPR011990:Tetratricopeptide-like helical	17	5.86207	0.00116001	AT3G26580, AT1G04190, AT3G54010, AT5G42310, AT1G80880, AT1G74900, AT2G38780, AT3G05625, AT5G48390, AT4G39620, AT1G02910, AT5G02130, AT1G04130, AT5G39980, AT5G51340, AT5G40820, AT5G02830	269	549	22105	2.54457	0.440292	0.238259	0.237782
INTERPRO	IPR013026:Tetratricopeptide repeat-containing domain	7	2.41379	0.00457754	AT3G26580, AT1G04190, AT3G54010, AT1G02910, AT1G04130, AT3G05625, AT5G48390	269	127	22105	4.52932	0.89914	0.286096	0.285524
UP_KEYWORDS	TPR repeat	4	1.37931	0.0399517	AT1G04190, AT3G54010, AT1G02910, AT5G48390	287	70	26542	5.28462	0.999203	0.370079	0.353257
Annotation Cluster 5	Enrichment Score: 2.140877580335609
Category	Term	Count	%	PValue	Genes	List Total	Pop Hits	Pop Total	Fold Enrichment	Bonferroni	Benjamini	FDR
INTERPRO	IPR006224:Pseudouridine synthase, RluC/RluD, conserved site	3	1.03448	0.00142955	AT3G52260, AT1G56345, AT1G76050	269	5	22105	49.3048	0.510948	0.238259	0.237782
INTERPRO	IPR006145:Pseudouridine synthase, RsuA/RluB/C/D/E/F	3	1.03448	0.00390754	AT3G52260, AT1G56345, AT1G76050	269	8	22105	30.8155	0.858803	0.27911	0.278552
GOTERM_MF_DIRECT	GO:0009982~pseudouridine synthase activity	3	1.03448	0.020295	AT3G52260, AT1G56345, AT1G76050	202	20	18171	13.4933	0.991753	0.474903	0.466785
INTERPRO	IPR020103:Pseudouridine synthase, catalytic domain	3	1.03448	0.0240989	AT3G52260, AT1G56345, AT1G76050	269	20	22105	12.3262	0.999995	0.803382	0.801775
Annotation Cluster 6	Enrichment Score: 1.9608465762535607
Category	Term	Count	%	PValue	Genes	List Total	Pop Hits	Pop Total	Fold Enrichment	Bonferroni	Benjamini	FDR
GOTERM_BP_DIRECT	GO:0006270~DNA replication initiation	5	1.72414	0.000145839	AT1G26840, AT3G09660, AT5G44635, AT2G01120, AT2G07690	203	25	18499	18.2256	0.0544669	0.0186188	0.0182299
INTERPRO	IPR001208:Mini-chromosome maintenance, DNA-dependent ATPase	3	1.03448	0.00390754	AT3G09660, AT5G44635, AT2G07690	269	8	22105	30.8155	0.858803	0.27911	0.278552
GOTERM_MF_DIRECT	GO:0008094~DNA-dependent ATPase activity	4	1.37931	0.00672637	AT3G09660, AT5G44635, AT2G45280, AT2G07690	202	35	18171	10.2806	0.793878	0.224853	0.221009
INTERPRO	IPR012340:Nucleic acid-binding, OB-fold	5	1.72414	0.0705958	AT3G17030, AT3G09660, AT5G44635, AT2G40660, AT2G07690	269	128	22105	3.20995	1	1	1
UP_KEYWORDS	Helicase	3	1.03448	0.580001	AT3G09660, AT5G44635, AT2G07690	287	180	26542	1.54135	1	1	0.96
Annotation Cluster 7	Enrichment Score: 1.9349319666040607
Category	Term	Count	%	PValue	Genes	List Total	Pop Hits	Pop Total	Fold Enrichment	Bonferroni	Benjamini	FDR
GOTERM_BP_DIRECT	GO:0006270~DNA replication initiation	5	1.72414	0.000145839	AT1G26840, AT3G09660, AT5G44635, AT2G01120, AT2G07690	203	25	18499	18.2256	0.0544669	0.0186188	0.0182299
GOTERM_MF_DIRECT	GO:0003688~DNA replication origin binding	3	1.03448	0.00326284	AT1G26840, AT2G01120, AT2G07690	202	8	18171	33.7333	0.534551	0.152701	0.150091
UP_KEYWORDS	DNA replication	5	1.72414	0.0069345	AT1G26840, AT5G44740, AT5G44635, AT2G01120, AT2G07690	287	70	26542	6.60577	0.704109	0.110952	0.105909
GOTERM_BP_DIRECT	GO:0006260~DNA replication	4	1.37931	0.0661449	AT1G26840, AT5G44740, AT3G09660, AT2G01120	203	85	18499	4.28838	1	1	0.981675
UP_KEYWORDS	DNA-binding	13	4.48276	0.969077	AT5G24850, AT5G44740, AT1G09340, AT3G09660, AT3G20780, AT1G26840, AT5G11270, AT2G45280, AT5G44635, AT1G80420, AT1G21710, AT2G01120, AT2G07690	287	1756	26542	0.684653	1	1	0.969077
Annotation Cluster 8	Enrichment Score: 1.9293426809435812
Category	Term	Count	%	PValue	Genes	List Total	Pop Hits	Pop Total	Fold Enrichment	Bonferroni	Benjamini	FDR
INTERPRO	IPR015353:Rubisco LS methyltransferase, substrate-binding domain	3	1.03448	0.00390754	AT3G07670, AT3G56570, AT1G24610	269	8	22105	30.8155	0.858803	0.27911	0.278552
GOTERM_BP_DIRECT	GO:0018026~peptidyl-lysine monomethylation	3	1.03448	0.00503998	AT3G07670, AT3G56570, AT1G24610	203	10	18499	27.3384	0.856331	0.21168	0.207258
GOTERM_MF_DIRECT	GO:0016279~protein-lysine N-methyltransferase activity	3	1.03448	0.00876459	AT3G07670, AT3G56570, AT1G24610	202	13	18171	20.7589	0.87254	0.256364	0.251982
INTERPRO	IPR001214:SET domain	3	1.03448	0.111062	AT3G07670, AT3G56570, AT1G24610	269	47	22105	5.24519	1	1	1
Annotation Cluster 9	Enrichment Score: 1.9119698583236857
Category	Term	Count	%	PValue	Genes	List Total	Pop Hits	Pop Total	Fold Enrichment	Bonferroni	Benjamini	FDR
UP_KEYWORDS	Isomerase	10	3.44828	0.000767252	AT5G52190, AT4G33060, AT5G55220, AT3G52260, AT1G20810, AT3G54010, AT1G75690, AT1G56345, AT3G20780, AT1G76050	287	224	26542	4.12861	0.12569	0.0168795	0.0161123
GOTERM_MF_DIRECT	GO:0003755~peptidyl-prolyl cis-trans isomerase activity	5	1.72414	0.00520343	AT4G33060, AT5G55220, AT1G20810, AT1G13690, AT3G54010	202	63	18171	7.13932	0.705	0.202934	0.199465
UP_KEYWORDS	Rotamase	4	1.37931	0.0236249	AT4G33060, AT5G55220, AT1G20810, AT3G54010	287	57	26542	6.48988	0.984762	0.273669	0.261229
INTERPRO	IPR001179:Peptidyl-prolyl cis-trans isomerase, FKBP-type, domain	3	1.03448	0.0313377	AT5G55220, AT1G20810, AT3G54010	269	23	22105	10.7184	1	0.898357	0.89656
GOTERM_BP_DIRECT	GO:0000413~protein peptidyl-prolyl isomerization	3	1.03448	0.0932151	AT4G33060, AT1G20810, AT3G54010	203	47	18499	5.81669	1	1	0.981675
Annotation Cluster 10	Enrichment Score: 1.7386802493410807
Category	Term	Count	%	PValue	Genes	List Total	Pop Hits	Pop Total	Fold Enrichment	Bonferroni	Benjamini	FDR
GOTERM_MF_DIRECT	GO:0019843~rRNA binding	8	2.75862	0.00107454	AT3G63140, AT1G78930, AT2G43030, AT1G09340, AT3G44890, AT3G17170, AT1G70200, AT5G66470	202	143	18171	5.03247	0.222427	0.117341	0.115335
UP_KEYWORDS	rRNA-binding	4	1.37931	0.0555111	AT3G63140, AT2G43030, AT1G09340, AT3G44890	287	80	26542	4.62404	0.999954	0.465236	0.444089
GOTERM_CC_DIRECT	GO:0005840~ribosome	8	2.75862	0.101943	AT5G46420, AT3G63140, AT2G43030, AT1G09340, AT2G42710, AT3G44890, AT3G17170, AT5G40950	276	360	25147	2.02472	0.999992	0.50508	0.46801
Annotation Cluster 11	Enrichment Score: 1.3896292304471025
Category	Term	Count	%	PValue	Genes	List Total	Pop Hits	Pop Total	Fold Enrichment	Bonferroni	Benjamini	FDR
UP_KEYWORDS	Lipid A biosynthesis	3	1.03448	0.00491784	AT3G20480, AT5G03770, AT4G29540	287	10	26542	27.7443	0.577998	0.086554	0.0826197
GOTERM_BP_DIRECT	GO:0009245~lipid A biosynthetic process	3	1.03448	0.00611588	AT3G20480, AT5G03770, AT4G29540	203	11	18499	24.8531	0.905174	0.212944	0.208496
UP_KEYWORDS	Lipid biosynthesis	5	1.72414	0.225372	AT3G06850, AT3G20480, AT5G03770, AT1G80860, AT4G29540	287	225	26542	2.05513	1	1	0.96
UP_KEYWORDS	Lipid metabolism	7	2.41379	0.407708	AT3G06850, AT3G47860, AT3G20480, AT5G03770, AT1G80860, AT1G48270, AT4G29540	287	476	26542	1.36001	1	1	0.96
Annotation Cluster 12	Enrichment Score: 1.1652101841223108
Category	Term	Count	%	PValue	Genes	List Total	Pop Hits	Pop Total	Fold Enrichment	Bonferroni	Benjamini	FDR
UP_KEYWORDS	Exonuclease	4	1.37931	0.0344491	AT1G01880, AT1G34380, AT4G36050, AT3G15080	287	66	26542	5.6049	0.997834	0.356649	0.340438
GOTERM_MF_DIRECT	GO:0004527~exonuclease activity	3	1.03448	0.0432454	AT1G01880, AT1G34380, AT3G15080	202	30	18171	8.99554	0.999968	0.736179	0.723595
UP_KEYWORDS	Nuclease	4	1.37931	0.214413	AT1G01880, AT1G34380, AT4G36050, AT3G15080	287	148	26542	2.49948	1	1	0.96
Annotation Cluster 13	Enrichment Score: 1.15910245095037
Category	Term	Count	%	PValue	Genes	List Total	Pop Hits	Pop Total	Fold Enrichment	Bonferroni	Benjamini	FDR
UP_KEYWORDS	Aminoacyl-tRNA synthetase	4	1.37931	0.02472	AT2G25840, AT5G52520, AT2G40660, AT5G64050	287	58	26542	6.37799	0.987479	0.273669	0.261229
GOTERM_BP_DIRECT	GO:0006418~tRNA aminoacylation for protein translation	3	1.03448	0.0397139	AT2G25840, AT5G52520, AT2G40660	203	29	18499	9.42704	1	0.800548	0.783827
GOTERM_MF_DIRECT	GO:0004812~aminoacyl-tRNA ligase activity	3	1.03448	0.0513791	AT2G25840, AT5G52520, AT2G40660	202	33	18171	8.17777	0.999996	0.751419	0.738574
GOTERM_BP_DIRECT	GO:0048481~plant ovule development	3	1.03448	0.0865632	AT2G25840, AT5G52520, AT5G64050	203	45	18499	6.07521	1	1	0.981675
UP_KEYWORDS	Ligase	6	2.06897	0.366756	AT2G25840, AT5G52520, AT2G40660, AT3G46220, AT5G64050, AT5G19180	287	369	26542	1.50375	1	1	0.96
Annotation Cluster 14	Enrichment Score: 0.8560282727396138
Category	Term	Count	%	PValue	Genes	List Total	Pop Hits	Pop Total	Fold Enrichment	Bonferroni	Benjamini	FDR
INTERPRO	IPR006073:GTP binding domain	4	1.37931	0.00674153	AT5G18570, AT1G30580, AT1G78010, AT5G66470	269	32	22105	10.2718	0.966027	0.374529	0.37378
GOTERM_MF_DIRECT	GO:0003924~GTPase activity	5	1.72414	0.0603569	AT5G18570, AT1G75010, AT1G78010, AT2G31060, AT5G66470	202	133	18171	3.38178	1	0.795226	0.781632
GOTERM_MF_DIRECT	GO:0005525~GTP binding	5	1.72414	0.405158	AT5G18570, AT1G30580, AT1G78010, AT2G31060, AT5G66470	202	292	18171	1.54033	1	1	0.987124
INTERPRO	IPR005225:Small GTP-binding protein domain	3	1.03448	0.448872	AT1G78010, AT2G31060, AT5G66470	269	125	22105	1.97219	1	1	1
UP_KEYWORDS	GTP-binding	3	1.03448	0.708968	AT5G18570, AT1G30580, AT1G78010	287	229	26542	1.21154	1	1	0.96
Annotation Cluster 15	Enrichment Score: 0.7435021498607751
Category	Term	Count	%	PValue	Genes	List Total	Pop Hits	Pop Total	Fold Enrichment	Bonferroni	Benjamini	FDR
GOTERM_BP_DIRECT	GO:0006662~glycerol ether metabolic process	3	1.03448	0.0645471	AT3G06730, AT1G07700, AT4G37200	203	38	18499	7.19432	1	1	0.981675
INTERPRO	IPR005746:Thioredoxin	3	1.03448	0.0739259	AT3G06730, AT1G07700, AT4G37200	269	37	22105	6.66282	1	1	1
GOTERM_MF_DIRECT	GO:0016671~oxidoreductase activity, acting on a sulfur group of donors, disulfide as acceptor	3	1.03448	0.0851485	AT3G06730, AT1G07700, AT4G37200	202	44	18171	6.13333	1	0.941138	0.92505
GOTERM_BP_DIRECT	GO:0000103~sulfate assimilation	3	1.03448	0.106938	AT3G06730, AT1G07700, AT4G37200	203	51	18499	5.36048	1	1	0.981675
UP_KEYWORDS	Redox-active center	4	1.37931	0.142519	AT3G06730, AT1G63940, AT1G07700, AT4G37200	287	121	26542	3.05722	1	0.946655	0.903625
GOTERM_BP_DIRECT	GO:0034599~cellular response to oxidative stress	3	1.03448	0.154635	AT3G06730, AT1G07700, AT4G37200	203	64	18499	4.27163	1	1	0.981675
UP_KEYWORDS	Electron transport	5	1.72414	0.178933	AT4G08280, AT3G06730, AT1G50940, AT1G07700, AT4G37200	287	204	26542	2.26669	1	1	0.96
INTERPRO	IPR012336:Thioredoxin-like fold	6	2.06897	0.185355	AT4G08280, AT3G06730, AT2G31840, AT3G24730, AT1G07700, AT4G37200	269	249	22105	1.98011	1	1	1
GOTERM_MF_DIRECT	GO:0015035~protein disulfide oxidoreductase activity	3	1.03448	0.266675	AT3G06730, AT1G07700, AT4G37200	202	91	18171	2.96556	1	1	0.987124
INTERPRO	IPR013766:Thioredoxin domain	3	1.03448	0.280043	AT3G06730, AT1G07700, AT4G37200	269	86	22105	2.86656	1	1	1
GOTERM_BP_DIRECT	GO:0045454~cell redox homeostasis	3	1.03448	0.506733	AT3G06730, AT1G07700, AT4G37200	203	155	18499	1.76377	1	1	0.981675
UP_KEYWORDS	Disulfide bond	6	2.06897	0.995702	AT3G06730, AT3G47860, AT1G48270, AT1G07700, AT5G35080, AT4G37200	287	1166	26542	0.475888	1	1	0.995702
Annotation Cluster 16	Enrichment Score: 0.5949253000554168
Category	Term	Count	%	PValue	Genes	List Total	Pop Hits	Pop Total	Fold Enrichment	Bonferroni	Benjamini	FDR
UP_KEYWORDS	ATP-binding	26	8.96552	0.186519	AT3G02450, AT1G30580, AT3G09660, AT5G50870, AT3G20780, AT2G45500, AT2G45280, AT5G44635, AT5G05200, AT2G01120, AT5G19180, AT5G35170, AT2G32120, AT5G20990, AT5G03910, AT5G24850, AT5G52520, AT2G20635, AT5G64050, AT1G01220, AT1G26640, AT2G25840, AT2G26930, AT3G20480, AT5G40820, AT2G07690	287	1919	26542	1.253	1	1	0.96
UP_KEYWORDS	Nucleotide-binding	28	9.65517	0.283819	AT3G02450, AT1G30580, AT3G09660, AT5G50870, AT3G20780, AT2G45500, AT1G78010, AT2G45280, AT5G44635, AT5G05200, AT2G01120, AT5G19180, AT5G35170, AT2G32120, AT5G18570, AT5G20990, AT5G03910, AT5G24850, AT5G52520, AT2G20635, AT5G64050, AT1G01220, AT1G26640, AT2G25840, AT2G26930, AT3G20480, AT5G40820, AT2G07690	287	2221	26542	1.1659	1	1	0.96
GOTERM_MF_DIRECT	GO:0005524~ATP binding	30	10.3448	0.31007	AT1G63940, AT3G02450, AT1G30580, AT3G09660, AT5G50870, AT3G24560, AT3G20780, AT2G45500, AT2G45280, AT5G44635, AT5G05200, AT2G01120, AT5G19180, AT5G35170, AT2G32120, AT5G20990, AT5G03910, AT5G24850, AT5G24970, AT5G52520, AT2G20635, AT5G16810, AT5G64050, AT1G01220, AT1G26640, AT2G25840, AT2G26930, AT3G20480, AT5G40820, AT2G07690	202	2372	18171	1.13772	1	1	0.987124
Annotation Cluster 17	Enrichment Score: 0.5829542203447736
Category	Term	Count	%	PValue	Genes	List Total	Pop Hits	Pop Total	Fold Enrichment	Bonferroni	Benjamini	FDR
GOTERM_CC_DIRECT	GO:0005840~ribosome	8	2.75862	0.101943	AT5G46420, AT3G63140, AT2G43030, AT1G09340, AT2G42710, AT3G44890, AT3G17170, AT5G40950	276	360	25147	2.02472	0.999992	0.50508	0.46801
UP_KEYWORDS	Ribonucleoprotein	9	3.10345	0.195276	AT2G43030, AT3G18240, AT2G42710, AT3G44890, AT3G17170, AT5G40950, AT3G49080, AT5G16180, AT3G10400	287	517	26542	1.60992	1	1	0.96
GOTERM_MF_DIRECT	GO:0003735~structural constituent of ribosome	8	2.75862	0.27409	AT2G43030, AT3G18240, AT2G42710, AT3G44890, AT3G17170, AT5G40950, AT3G49080, AT4G31460	202	475	18171	1.51504	1	1	0.987124
UP_KEYWORDS	Ribosomal protein	7	2.41379	0.283097	AT2G43030, AT3G18240, AT2G42710, AT3G44890, AT3G17170, AT5G40950, AT3G49080	287	411	26542	1.5751	1	1	0.96
GOTERM_BP_DIRECT	GO:0006412~translation	11	3.7931	0.787764	AT2G43030, AT1G64600, AT2G42710, AT3G44890, AT3G17170, AT5G14660, AT3G20780, AT5G40950, AT2G31060, AT3G49080, AT4G31460	203	1121	18499	0.89421	1	1	0.981675
Annotation Cluster 18	Enrichment Score: 0.55989352638214
Category	Term	Count	%	PValue	Genes	List Total	Pop Hits	Pop Total	Fold Enrichment	Bonferroni	Benjamini	FDR
UP_KEYWORDS	WD repeat	5	1.72414	0.0840648	AT1G49540, AT3G52030, AT4G30840, AT3G42660, AT5G13680	287	153	26542	3.02225	1	0.643279	0.614039
INTERPRO	IPR015943:WD40/YVTN repeat-like-containing domain	7	2.41379	0.118535	AT1G49540, AT3G52030, AT4G30840, AT3G56990, AT3G42660, AT5G13680, AT1G65030	269	275	22105	2.09172	1	1	1
INTERPRO	IPR017986:WD40-repeat-containing domain	5	1.72414	0.376783	AT1G49540, AT3G52030, AT3G56990, AT3G42660, AT1G65030	269	257	22105	1.59873	1	1	1
GOTERM_CC_DIRECT	GO:0080008~Cul4-RING E3 ubiquitin ligase complex	3	1.03448	0.393876	AT3G52030, AT3G56990, AT1G65030	276	124	25147	2.20433	1	1	0.935185
INTERPRO	IPR019775:WD40 repeat, conserved site	3	1.03448	0.537713	AT1G49540, AT3G42660, AT1G65030	269	148	22105	1.6657	1	1	1
INTERPRO	IPR001680:WD40 repeat	4	1.37931	0.549764	AT1G49540, AT3G52030, AT3G42660, AT1G65030	269	237	22105	1.38692	1	1	1
Annotation Cluster 19	Enrichment Score: 0.49367328281591827
Category	Term	Count	%	PValue	Genes	List Total	Pop Hits	Pop Total	Fold Enrichment	Bonferroni	Benjamini	FDR
UP_KEYWORDS	Abscisic acid signaling pathway	4	1.37931	0.147539	AT1G49540, AT5G13680, AT5G11270, AT1G48270	287	123	26542	3.00751	1	0.946655	0.903625
GOTERM_BP_DIRECT	GO:0009738~abscisic acid-activated signaling pathway	4	1.37931	0.357083	AT1G49540, AT5G13680, AT5G11270, AT1G48270	203	195	18499	1.86929	1	1	0.981675
GOTERM_BP_DIRECT	GO:0009737~response to abscisic acid	5	1.72414	0.627054	AT1G49540, AT3G47860, AT5G13680, AT5G11270, AT2G39550	203	394	18499	1.15645	1	1	0.981675
Annotation Cluster 20	Enrichment Score: 0.4253195044201999
Category	Term	Count	%	PValue	Genes	List Total	Pop Hits	Pop Total	Fold Enrichment	Bonferroni	Benjamini	FDR
GOTERM_MF_DIRECT	GO:0000166~nucleotide binding	8	2.75862	0.325148	AT1G49540, AT3G55340, AT1G13690, AT1G60000, AT3G42660, AT1G70200, AT1G65030, AT3G10400	202	504	18171	1.42786	1	1	0.987124
INTERPRO	IPR000504:RNA recognition motif domain	5	1.72414	0.366507	AT3G55340, AT1G13690, AT1G60000, AT1G70200, AT3G10400	269	253	22105	1.62401	1	1	1
GOTERM_MF_DIRECT	GO:0003676~nucleic acid binding	9	3.10345	0.371221	AT4G34140, AT3G57910, AT3G55340, AT1G13690, AT5G14140, AT1G60000, AT1G70200, AT3G15080, AT3G10400	202	615	18171	1.31642	1	1	0.987124
INTERPRO	IPR012677:Nucleotide-binding, alpha-beta plait	5	1.72414	0.449703	AT3G55340, AT1G13690, AT1G60000, AT1G70200, AT3G10400	269	283	22105	1.45185	1	1	1
Annotation Cluster 21	Enrichment Score: 5.601922362945802E-4
Category	Term	Count	%	PValue	Genes	List Total	Pop Hits	Pop Total	Fold Enrichment	Bonferroni	Benjamini	FDR
INTERPRO	IPR011009:Protein kinase-like domain	6	2.06897	0.996799	AT2G39190, AT5G24970, AT5G05200, AT2G20635, AT5G16810, AT5G40820	269	1067	22105	0.462088	1	1	1
GOTERM_BP_DIRECT	GO:0006468~protein phosphorylation	3	1.03448	0.999376	AT5G24970, AT2G20635, AT5G16810	203	870	18499	0.314235	1	1	0.999376
INTERPRO	IPR000719:Protein kinase, catalytic domain	3	1.03448	0.99996	AT5G24970, AT2G20635, AT5G16810	269	1023	22105	0.240982	1	1	1
Annotation Cluster 22	Enrichment Score: 5.0565396504213666E-5
Category	Term	Count	%	PValue	Genes	List Total	Pop Hits	Pop Total	Fold Enrichment	Bonferroni	Benjamini	FDR
GOTERM_CC_DIRECT	GO:0016021~integral component of membrane	38	13.1034	0.999816	AT3G26085, AT3G26580, AT3G02450, AT5G19570, AT1G62730, AT3G54010, AT5G45420, AT4G01730, AT2G42975, AT3G01980, AT1G49380, AT5G49580, AT4G36050, AT1G74530, AT1G80860, AT1G72090, AT5G52110, AT1G64810, AT5G23300, AT5G03910, AT3G52260, AT2G31530, AT3G52640, AT5G24970, AT3G26710, AT1G68100, AT2G38780, AT1G30130, AT5G23060, AT5G65000, AT4G28740, AT4G01040, AT1G02910, AT4G24090, AT3G20480, AT5G51010, AT1…	276	5439	25147	0.636563	1	1	0.999816
UP_KEYWORDS	Transmembrane helix	37	12.7586	0.999888	AT3G26085, AT3G26580, AT3G02450, AT5G19570, AT3G54010, AT5G45420, AT4G01730, AT2G42975, AT3G01980, AT1G48270, AT1G49380, AT5G49580, AT1G74530, AT1G80860, AT1G72090, AT5G52110, AT1G64810, AT5G23300, AT5G03910, AT3G52260, AT2G31530, AT3G52640, AT5G24970, AT3G26710, AT1G68100, AT2G38780, AT1G30130, AT5G23060, AT5G65000, AT4G28740, AT4G01040, AT1G02910, AT4G24090, AT3G20480, AT5G51010, AT1G75690, AT4…	287	5505	26542	0.621579	1	1	0.999888
UP_KEYWORDS	Transmembrane	37	12.7586	0.999906	AT3G26085, AT3G26580, AT3G02450, AT5G19570, AT3G54010, AT5G45420, AT4G01730, AT2G42975, AT3G01980, AT1G48270, AT1G49380, AT5G49580, AT1G74530, AT1G80860, AT1G72090, AT5G52110, AT1G64810, AT5G23300, AT5G03910, AT3G52260, AT2G31530, AT3G52640, AT5G24970, AT3G26710, AT1G68100, AT2G38780, AT1G30130, AT5G23060, AT5G65000, AT4G28740, AT4G01040, AT1G02910, AT4G24090, AT3G20480, AT5G51010, AT1G75690, AT4…	287	5535	26542	0.61821	1	1	0.999906
UP_KEYWORDS	Membrane	45	15.5172	0.999924	AT3G26085, AT3G26580, AT1G56590, AT3G02450, AT5G19570, AT3G54010, AT5G45420, AT4G01730, AT2G42975, AT3G01980, AT1G48270, AT1G49380, AT5G49580, AT1G74530, AT3G46780, AT1G80860, AT1G72090, AT5G52110, AT1G77140, AT1G64810, AT4G37200, AT5G23300, AT5G18570, AT5G03910, AT3G52260, AT2G31530, AT3G52640, AT5G24970, AT2G42700, AT3G26710, AT1G68100, AT2G38780, AT1G30130, AT5G23060, AT5G65000, AT4G28740, AT4…	287	6456	26542	0.644615	1	1	0.999924

## Sheet: TableS6
Table S6. Functional annotation clustering of the single BUSCO gene sets used in the analysis.
Annotation Cluster 1	Enrichment Score: 45.00865042074894
Category	Term	Count	%	PValue	Genes	List Total	Pop Hits	Pop Total	Fold Enrichment	Bonferroni	Benjamini	FDR
UP_KEYWORDS	Transit peptide	211	19.5009	4.45784e-47	AT3G02690, AT1G08490, AT3G01480, AT1G59840, AT5G18660, AT4G01690, AT4G16700, AT3G18110, AT3G44880, AT3G53920, AT1G70070, AT3G01370, AT3G53130, AT1G26370, AT3G17040, AT5G39900, AT3G20440, AT1G70760, AT5G08740, AT1G60600, AT2G04540, AT4G30580, AT4G01310, AT3G55400, AT5G51820, AT1G56350, AT4G34030, AT5G39210, AT5G21930, AT3G61080, AT2G43560, AT2G34860, AT2G18710, AT1G17870, AT5G45390, AT5G13630, AT1…	1072	1780	26542	2.93495	1.1635e-44	1.16795e-44	9.85182e-45
UP_KEYWORDS	Plastid	185	17.098	3.11243e-45	AT3G02690, AT3G01480, AT1G08490, AT5G21430, AT1G32080, AT1G15980, AT1G68830, AT4G37925, AT1G59840, AT5G18660, AT5G52970, AT5G14220, AT5G14100, AT4G01690, AT3G62910, AT5G64040, AT3G19720, AT2G21710, AT3G44880, AT3G18110, AT1G54780, AT1G08520, AT3G53920, AT1G76570, AT1G76450, AT5G05740, AT1G70070, AT1G73060, AT1G29900, AT3G01370, AT2G04270, AT3G53130, AT3G02060, AT5G19620, AT2G15820, AT3G03710, AT1…	1072	1455	26542	3.14809	8.12343e-43	4.07728e-43	3.43923e-43
UP_KEYWORDS	Chloroplast	184	17.0055	6.78931e-45	AT3G02690, AT3G01480, AT1G08490, AT5G21430, AT1G32080, AT1G15980, AT1G68830, AT4G37925, AT1G59840, AT5G18660, AT5G52970, AT5G14220, AT5G14100, AT4G01690, AT3G62910, AT5G64040, AT3G19720, AT2G21710, AT3G44880, AT3G18110, AT1G54780, AT1G08520, AT3G53920, AT1G76570, AT1G76450, AT5G05740, AT1G70070, AT1G73060, AT1G29900, AT3G01370, AT2G04270, AT3G53130, AT3G02060, AT5G19620, AT2G15820, AT3G03710, AT1…	1072	1449	26542	3.14404	1.77201e-42	5.92933e-43	5.00146e-43
Annotation Cluster 2	Enrichment Score: 15.373886714953919
Category	Term	Count	%	PValue	Genes	List Total	Pop Hits	Pop Total	Fold Enrichment	Bonferroni	Benjamini	FDR
UP_KEYWORDS	DNA damage	38	3.51201	1.79749e-19	AT4G25540, AT5G15170, AT1G11780, AT1G12370, AT1G67500, AT5G44750, AT1G30480, AT4G02460, AT2G18760, AT1G48050, AT4G29860, AT4G09140, AT3G48425, AT2G01440, AT3G52115, AT1G05055, AT5G18070, AT3G15620, AT1G03750, AT4G21070, AT3G28030, AT2G02090, AT3G05210, AT1G03190, AT3G24495, AT5G22010, AT5G16630, AT4G02070, AT2G14050, AT5G66130, AT5G15920, AT5G57450, AT5G58760, AT1G29630, AT3G13330, AT5G64630, AT3…	1072	148	26542	6.35712	4.69144e-17	9.41884e-18	7.9449e-18
UP_KEYWORDS	DNA repair	34	3.14233	1.06504e-16	AT4G25540, AT5G15170, AT1G11780, AT1G12370, AT1G67500, AT5G44750, AT1G30480, AT4G02460, AT2G18760, AT1G48050, AT4G09140, AT3G48425, AT2G01440, AT1G05055, AT5G18070, AT3G15620, AT1G03750, AT4G21070, AT3G28030, AT2G02090, AT3G05210, AT1G03190, AT3G24495, AT5G22010, AT5G16630, AT4G02070, AT2G14050, AT5G15920, AT5G57450, AT5G58760, AT1G29630, AT3G13330, AT5G64630, AT3G18524	1072	140	26542	6.01298	2.89768e-14	4.65068e-15	3.9229e-15
GOTERM_BP_DIRECT	GO:0006281~DNA repair	34	3.14233	3.94736e-12	AT5G15170, AT2G31320, AT1G11780, AT1G67500, AT5G44750, AT1G30480, AT2G18760, AT1G48050, AT1G27840, AT3G48425, AT2G01440, AT3G52115, AT5G07400, AT5G18070, AT4G10180, AT3G15620, AT1G03750, AT4G21070, AT3G28030, AT2G02090, AT1G03190, AT5G22010, AT4G30825, AT2G14050, AT5G66130, AT5G57450, AT5G58760, AT1G29630, AT3G13330, AT1G80210, AT2G47590, AT5G01310, AT1G79050, AT4G17760	765	194	18499	4.23803	3.65924e-09	3.65526e-09	3.525e-09
Annotation Cluster 3	Enrichment Score: 9.13111389177402
Category	Term	Count	%	PValue	Genes	List Total	Pop Hits	Pop Total	Fold Enrichment	Bonferroni	Benjamini	FDR
UP_KEYWORDS	Helicase	42	3.8817	8.18179e-20	AT1G12770, AT1G44900, AT5G20320, AT3G09720, AT5G19210, AT2G35920, AT4G02060, AT1G31970, AT4G09730, AT3G27730, AT5G54910, AT2G16440, AT2G18760, AT1G48050, AT2G13370, AT1G27880, AT1G16280, AT2G01440, AT4G18460, AT1G27900, AT4G35740, AT4G18465, AT1G70070, AT1G03750, AT3G02065, AT1G59990, AT2G02090, AT1G03190, AT3G54460, AT3G02060, AT2G40700, AT5G61140, AT3G54280, AT5G46280, AT1G26370, AT2G14050, AT4…	1072	180	26542	5.77718	2.13545e-17	5.35907e-18	4.52044e-18
INTERPRO	IPR014001:Helicase, superfamily 1/2, ATP-binding domain	34	3.14233	9.61997e-15	AT1G12770, AT5G20320, AT3G09720, AT5G19210, AT2G35920, AT1G31970, AT4G09730, AT3G27730, AT5G54910, AT2G18760, AT2G13370, AT1G27880, AT1G16280, AT2G01440, AT1G27900, AT4G35740, AT4G18465, AT1G70070, AT1G03750, AT3G02065, AT1G59990, AT2G02090, AT3G54460, AT3G02060, AT2G40700, AT5G61140, AT3G54280, AT1G26370, AT4G16630, AT1G01040, AT1G48310, AT1G79950, AT3G16840, AT2G03270	966	150	22105	5.18682	1.34259e-11	6.68588e-12	6.57525e-12
INTERPRO	IPR001650:Helicase, C-terminal	33	3.04991	2.74365e-14	AT1G12770, AT5G20320, AT3G09720, AT5G19210, AT2G35920, AT1G31970, AT4G09730, AT3G27730, AT5G54910, AT2G18760, AT2G13370, AT1G27880, AT1G16280, AT2G01440, AT1G27900, AT4G35740, AT4G18465, AT1G70070, AT1G03750, AT3G02065, AT1G59990, AT2G02090, AT3G54460, AT3G02060, AT2G40700, AT5G61140, AT3G54280, AT1G26370, AT4G16630, AT1G01040, AT1G48310, AT3G16840, AT4G14790	966	146	22105	5.17219	3.81173e-11	1.27122e-11	1.25019e-11
GOTERM_MF_DIRECT	GO:0008026~ATP-dependent helicase activity	21	1.94085	7.80293e-11	AT3G09720, AT3G02065, AT1G59990, AT3G02060, AT5G19210, AT2G40700, AT2G35920, AT5G61140, AT1G31970, AT4G09730, AT3G27730, AT5G54910, AT4G16630, AT1G27880, AT1G16280, AT1G01040, AT2G01440, AT3G16840, AT4G35740, AT4G18465, AT1G70070	766	80	18171	6.22701	4.44767e-08	2.22383e-08	2.1263e-08
INTERPRO	IPR011545:DNA/RNA helicase, DEAD/DEAH box type, N-terminal	21	1.94085	3.97921e-09	AT1G12770, AT3G09720, AT3G02065, AT5G20320, AT1G59990, AT3G02060, AT5G19210, AT2G40700, AT2G35920, AT5G61140, AT1G31970, AT4G09730, AT3G27730, AT5G54910, AT4G16630, AT1G27880, AT1G16280, AT2G01440, AT3G16840, AT4G35740, AT1G70070	966	95	22105	5.05835	5.53109e-06	1.10622e-06	1.08792e-06
GOTERM_MF_DIRECT	GO:0004386~helicase activity	20	1.84843	1.54264e-08	AT5G20320, AT2G02090, AT3G54460, AT3G02060, AT2G35920, AT5G61140, AT3G54280, AT1G26370, AT1G31970, AT3G27730, AT2G18760, AT2G14050, AT2G13370, AT4G16630, AT1G01040, AT1G48310, AT4G18460, AT4G18465, AT2G03270, AT1G03750	766	96	18171	4.94207	8.793e-06	1.46551e-06	1.40123e-06
GOTERM_MF_DIRECT	GO:0004004~ATP-dependent RNA helicase activity	18	1.66359	1.07063e-07	AT1G12770, AT3G09720, AT3G02065, AT1G59990, AT5G19210, AT2G40700, AT2G35920, AT1G26370, AT1G31970, AT4G09730, AT5G54910, AT4G16630, AT1G16280, AT2G01440, AT3G16840, AT4G14790, AT1G27900, AT4G18465	766	87	18171	4.90799	6.10243e-05	7.62827e-06	7.2937e-06
GOTERM_BP_DIRECT	GO:0010501~RNA secondary structure unwinding	13	1.20148	7.29145e-06	AT1G12770, AT3G09720, AT3G02065, AT1G59990, AT5G19210, AT2G40700, AT1G31970, AT4G09730, AT5G54910, AT4G16630, AT1G16280, AT2G01440, AT3G16840	765	62	18499	5.07036	0.00673641	0.000583563	0.000562766
INTERPRO	IPR014014:RNA helicase, DEAD-box type, Q motif	12	1.10906	2.12532e-05	AT1G12770, AT4G16630, AT1G59990, AT3G09720, AT3G02065, AT1G16280, AT5G19210, AT2G40700, AT1G31970, AT4G09730, AT5G54910, AT3G16840	966	55	22105	4.99266	0.0291102	0.00211014	0.00207522
INTERPRO	IPR000629:RNA helicase, ATP-dependent, DEAD-box, conserved site	5	0.462107	0.0284651	AT4G16630, AT1G16280, AT1G31970, AT5G54910, AT3G16840	966	27	22105	4.2376	1	0.638168	0.627609
Annotation Cluster 4	Enrichment Score: 7.0507335845336945
Category	Term	Count	%	PValue	Genes	List Total	Pop Hits	Pop Total	Fold Enrichment	Bonferroni	Benjamini	FDR
GOTERM_CC_DIRECT	GO:0009543~chloroplast thylakoid lumen	21	1.94085	5.49708e-11	AT3G01480, AT5G46560, AT4G26555, AT4G18370, AT3G56650, AT1G08550, AT4G24930, AT5G52970, AT5G46390, AT4G09010, AT5G64040, AT2G28605, AT3G60370, AT5G39830, AT1G74070, AT1G54780, AT4G19830, AT1G76450, AT1G05385, AT2G43560, AT2G26340	1036	80	25147	6.37171	1.73708e-08	2.89513e-09	2.69357e-09
GOTERM_CC_DIRECT	GO:0031977~thylakoid lumen	14	1.2939	1.00266e-07	AT3G01480, AT4G18370, AT3G56650, AT1G08550, AT4G24930, AT5G52970, AT5G46390, AT4G09010, AT3G60370, AT5G39830, AT5G35100, AT1G54780, AT1G76450, AT2G43560	1036	51	25147	6.66322	3.16836e-05	4.5263e-06	4.21118e-06
GOTERM_CC_DIRECT	GO:0009579~thylakoid	22	2.03327	0.000127795	AT3G01480, AT5G01920, AT1G55480, AT4G18370, AT3G56650, AT4G27800, AT4G24930, AT5G52970, AT5G45390, AT4G09010, AT5G64040, AT2G28605, AT5G07020, AT3G60370, AT5G39830, AT2G04039, AT1G54780, AT1G76450, AT1G07320, AT3G15840, AT3G63190, AT2G43560	1036	206	25147	2.59228	0.0395811	0.00310639	0.00289013
Annotation Cluster 5	Enrichment Score: 6.537319042105154
Category	Term	Count	%	PValue	Genes	List Total	Pop Hits	Pop Total	Fold Enrichment	Bonferroni	Benjamini	FDR
INTERPRO	IPR027417:P-loop containing nucleoside triphosphate hydrolase	109	10.0739	1.38129e-15	AT4G25540, AT1G56050, AT1G44900, AT5G14100, AT4G09730, AT5G54910, AT2G34470, AT2G13370, AT3G19720, AT3G15120, AT1G16280, AT1G08520, AT4G35740, AT1G70070, AT1G03750, AT4G29910, AT3G02065, AT2G02090, AT3G54460, AT1G03190, AT3G02060, AT1G26370, AT1G26090, AT2G14050, AT1G26520, AT1G73110, AT5G39900, AT1G01040, AT2G27760, AT3G18524, AT5G01310, AT1G79050, AT3G07400, AT5G20320, AT5G19210, AT3G56690, AT2…	966	1097	22105	2.2737	1.85185e-12	1.92e-12	1.88823e-12
UP_KEYWORDS	Nucleotide-binding	128	11.8299	3.80594e-05	AT4G25540, AT1G56050, AT1G44900, AT1G68830, AT5G14100, AT4G09730, AT5G54910, AT2G34470, AT2G13370, AT3G19720, AT1G16280, AT1G08520, AT3G13860, AT4G35740, AT1G70070, AT1G29900, AT1G03750, AT1G78590, AT4G29910, AT3G02065, AT2G02090, AT3G54460, AT1G03190, AT3G02060, AT1G26370, AT1G26090, AT2G14050, AT5G39900, AT4G31390, AT4G17620, AT1G01040, AT2G27760, AT3G18524, AT5G01310, AT1G79050, AT3G55400, AT5…	1072	2221	26542	1.42692	0.00988451	0.000553975	0.000467284
UP_KEYWORDS	ATP-binding	111	10.2588	0.000115917	AT4G25540, AT1G56050, AT1G44900, AT1G68830, AT5G14100, AT4G09730, AT5G54910, AT2G13370, AT1G16280, AT1G08520, AT3G13860, AT4G35740, AT1G70070, AT1G29900, AT1G03750, AT1G78590, AT4G29910, AT3G02065, AT2G02090, AT3G54460, AT1G03190, AT3G02060, AT1G26370, AT1G26090, AT2G14050, AT4G31390, AT1G01040, AT2G27760, AT3G18524, AT5G01310, AT1G79050, AT3G55400, AT5G01920, AT5G20320, AT5G19210, AT3G56690, AT1…	1072	1919	26542	1.43214	0.0298031	0.00126543	0.00106741
GOTERM_MF_DIRECT	GO:0005524~ATP binding	130	12.0148	0.00116366	AT4G25540, AT1G56050, AT1G44900, AT1G68830, AT5G14100, AT4G09730, AT5G54910, AT2G13370, AT3G15120, AT1G16280, AT1G08520, AT3G13860, AT4G35740, AT1G70070, AT1G29900, AT1G03750, AT1G78590, AT4G29910, AT3G08840, AT3G02065, AT2G02090, AT3G54460, AT1G03190, AT3G02060, AT3G52200, AT1G26370, AT1G26090, AT2G14050, AT1G73110, AT4G31390, AT1G01040, AT2G27760, AT3G18524, AT5G01310, AT1G79050, AT3G55400, AT5…	766	2372	18171	1.30011	0.485044	0.040026	0.0382704
Annotation Cluster 6	Enrichment Score: 6.297780517958061
Category	Term	Count	%	PValue	Genes	List Total	Pop Hits	Pop Total	Fold Enrichment	Bonferroni	Benjamini	FDR
INTERPRO	IPR017986:WD40-repeat-containing domain	37	3.41959	6.50413e-10	AT4G04940, AT5G45760, AT2G16405, AT2G05170, AT1G15440, AT4G30510, AT4G21520, AT1G64350, AT1G73720, AT1G49040, AT4G29860, AT1G27840, AT5G56130, AT5G60940, AT5G11240, AT1G03110, AT4G11270, AT3G11960, AT1G10580, AT4G01860, AT3G06880, AT3G02260, AT4G00090, AT2G38020, AT3G21540, AT4G21530, AT5G10940, AT3G18860, AT5G58760, AT2G20330, AT5G07590, AT4G29380, AT5G64630, AT5G54520, AT5G64730, AT2G47990, AT1…	966	257	22105	3.29444	9.04073e-07	2.26018e-07	2.22279e-07
GOTERM_MF_DIRECT	GO:0000166~nucleotide binding	52	4.80591	6.4703e-09	AT5G45760, AT2G16405, AT1G67500, AT1G64350, AT2G34470, AT4G29860, AT1G27840, AT5G56130, AT5G04290, AT2G32415, AT4G19610, AT1G03110, AT1G10580, AT1G60200, AT5G44200, AT5G63540, AT5G10940, AT5G58760, AT2G20330, AT4G17620, AT5G64630, AT2G47990, AT2G28450, AT4G04940, AT1G12370, AT1G15440, AT1G30480, AT4G21520, AT1G73720, AT4G24270, AT4G12640, AT5G60940, AT5G11240, AT3G15620, AT4G11270, AT5G21930, AT4…	766	504	18171	2.4475	3.68806e-06	9.22018e-07	8.81578e-07
INTERPRO	IPR001680:WD40 repeat	33	3.04991	1.43437e-08	AT4G04940, AT5G45760, AT2G16405, AT1G15440, AT4G30510, AT4G21520, AT1G64350, AT1G73720, AT1G49040, AT4G29860, AT1G27840, AT5G56130, AT5G60940, AT5G11240, AT1G03110, AT4G11270, AT1G10580, AT4G01860, AT3G06880, AT4G00090, AT3G21540, AT4G21530, AT5G10940, AT3G18860, AT5G58760, AT2G20330, AT5G07590, AT4G29380, AT5G64630, AT5G54520, AT5G64730, AT2G47990, AT1G21650	966	237	22105	3.18624	1.99375e-05	3.32296e-06	3.26797e-06
INTERPRO	IPR019775:WD40 repeat, conserved site	25	2.31054	2.71386e-08	AT4G04940, AT5G45760, AT2G16405, AT1G15440, AT1G73720, AT1G49040, AT4G29860, AT1G27840, AT5G56130, AT5G60940, AT5G11240, AT1G03110, AT4G11270, AT1G10580, AT4G01860, AT3G06880, AT4G00090, AT3G21540, AT3G18860, AT5G58760, AT2G20330, AT5G64630, AT5G54520, AT5G64730, AT2G47990	966	148	22105	3.86538	3.77219e-05	5.38894e-06	5.29977e-06
INTERPRO	IPR015943:WD40/YVTN repeat-like-containing domain	34	3.14233	1.51355e-07	AT4G04940, AT5G45760, AT2G16405, AT2G05170, AT1G15440, AT4G30510, AT4G21520, AT1G64350, AT1G73720, AT1G49040, AT4G29860, AT1G27840, AT5G56130, AT5G60940, AT5G11240, AT1G03110, AT4G11270, AT1G10580, AT4G01860, AT3G06880, AT4G00090, AT2G38020, AT3G21540, AT4G21530, AT5G10940, AT3G18860, AT5G58760, AT2G20330, AT4G29380, AT5G64630, AT5G54520, AT5G64730, AT2G47990, AT1G21650	966	275	22105	2.82917	0.000210361	2.62979e-05	2.58627e-05
GOTERM_CC_DIRECT	GO:0080008~Cul4-RING E3 ubiquitin ligase complex	19	1.75601	3.30636e-06	AT4G04940, AT1G10580, AT4G01860, AT1G15440, AT4G21520, AT1G73720, AT1G49040, AT4G29860, AT5G10940, AT1G27840, AT5G56130, AT5G60940, AT2G20330, AT5G07590, AT5G58760, AT4G29380, AT5G54520, AT5G64730, AT2G47990	1036	124	25147	3.71928	0.00104427	0.000130601	0.000121509
INTERPRO	IPR020472:G-protein beta WD-40 repeat	13	1.20148	0.00137246	AT1G10580, AT1G15440, AT3G21540, AT1G73720, AT1G49040, AT4G29860, AT1G27840, AT3G18860, AT5G56130, AT2G20330, AT5G64730, AT2G47990, AT1G21650	966	100	22105	2.97479	0.851776	0.0829443	0.0815719
UP_KEYWORDS	WD repeat	15	1.38632	0.00368594	AT4G04940, AT1G15440, AT4G30510, AT1G64350, AT4G21530, AT1G73720, AT1G49040, AT4G29860, AT5G56130, AT5G60940, AT5G58760, AT5G64630, AT5G11240, AT1G03110, AT2G47990	1072	153	26542	2.42739	0.618563	0.0254136	0.0214367
Annotation Cluster 7	Enrichment Score: 5.841030614478573
Category	Term	Count	%	PValue	Genes	List Total	Pop Hits	Pop Total	Fold Enrichment	Bonferroni	Benjamini	FDR
UP_KEYWORDS	Methyltransferase	38	3.51201	5.55939e-09	AT3G28460, AT5G66180, AT5G14260, AT3G56330, AT2G31740, AT3G52210, AT4G35987, AT2G19870, AT5G26180, AT3G12270, AT4G29590, AT5G57300, AT1G73320, AT1G45110, AT5G40530, AT2G26200, AT5G40850, AT3G27180, AT1G02100, AT5G63100, AT5G65860, AT3G26850, AT5G25480, AT3G21300, AT3G03750, AT5G10620, AT4G04670, AT2G23740, AT4G15520, AT4G38020, AT4G25080, AT5G01470, AT1G19340, AT5G01230, AT1G22800, AT2G28450, AT4…	1072	313	26542	3.00592	1.451e-06	1.45656e-07	1.22862e-07
GOTERM_MF_DIRECT	GO:0008168~methyltransferase activity	22	2.03327	2.76926e-06	AT3G28460, AT5G66180, AT2G31740, AT4G35987, AT5G63100, AT5G65860, AT5G25480, AT3G26850, AT5G10620, AT4G04670, AT3G12270, AT4G38020, AT5G01470, AT1G45110, AT1G73320, AT5G40530, AT5G01230, AT2G26200, AT5G40850, AT1G22800, AT1G02100, AT4G31790	766	157	18171	3.32409	0.00157723	0.000157848	0.000150925
GOTERM_BP_DIRECT	GO:0032259~methylation	22	2.03327	0.000194768	AT3G28460, AT5G66180, AT2G31740, AT4G35987, AT5G63100, AT5G65860, AT5G25480, AT3G26850, AT5G10620, AT4G04670, AT4G29590, AT5G57300, AT5G01470, AT4G25080, AT1G45110, AT1G73320, AT5G40530, AT2G26200, AT5G40850, AT1G22800, AT1G02100, AT4G31790	765	212	18499	2.50942	0.165204	0.00819796	0.00790581
Annotation Cluster 8	Enrichment Score: 5.147759452007529
Category	Term	Count	%	PValue	Genes	List Total	Pop Hits	Pop Total	Fold Enrichment	Bonferroni	Benjamini	FDR
UP_KEYWORDS	mRNA processing	31	2.86506	1.68814e-09	AT3G25430, AT3G52210, AT1G30480, AT1G17760, AT5G09860, AT5G56130, AT5G60940, AT5G51660, AT1G27900, AT4G18465, AT1G70070, AT3G01370, AT3G04160, AT1G09230, AT2G15820, AT5G44200, AT5G23880, AT5G61140, AT5G63440, AT1G55870, AT1G26370, AT3G03710, AT2G13540, AT3G17040, AT1G49590, AT5G23080, AT2G46200, AT2G43370, AT2G01730, AT3G18165, AT4G37510	1072	209	26542	3.67244	4.40605e-07	4.91437e-08	4.14532e-08
GOTERM_BP_DIRECT	GO:0006397~mRNA processing	25	2.31054	2.71011e-07	AT3G25430, AT1G30480, AT1G17760, AT5G09860, AT5G56130, AT5G04290, AT5G60940, AT1G27900, AT4G18465, AT1G70070, AT2G29210, AT3G01370, AT1G60200, AT3G04160, AT5G61140, AT5G63440, AT1G55870, AT1G26370, AT3G03710, AT3G17040, AT1G49590, AT5G23080, AT2G46200, AT2G01730, AT4G37510	765	176	18499	3.4349	0.000251196	3.58509e-05	3.45733e-05
UP_KEYWORDS	mRNA splicing	20	1.84843	8.35703e-07	AT3G01370, AT3G04160, AT1G09230, AT2G15820, AT5G44200, AT1G30480, AT5G63440, AT5G61140, AT1G26370, AT2G13540, AT1G49590, AT5G09860, AT2G46200, AT5G56130, AT2G43370, AT3G18165, AT1G27900, AT4G18465, AT4G37510, AT1G70070	1072	127	26542	3.89911	0.000218095	1.68426e-05	1.4207e-05
GOTERM_BP_DIRECT	GO:0008380~RNA splicing	18	1.66359	5.05006e-05	AT3G04160, AT1G30480, AT5G63440, AT5G61140, AT1G26370, AT1G73720, AT4G09620, AT1G49590, AT5G09860, AT2G46200, AT5G56130, AT2G21710, AT5G60870, AT4G38160, AT1G27900, AT4G18465, AT4G37510, AT2G29210	765	137	18499	3.17716	0.0457363	0.00311757	0.00300647
UP_KEYWORDS	Spliceosome	11	1.01664	0.00241602	AT2G46200, AT2G43370, AT3G04160, AT1G09230, AT3G18165, AT5G63440, AT5G61140, AT1G26370, AT4G18465, AT1G49590, AT1G27900	1072	86	26542	3.16689	0.468124	0.018308	0.015443
GOTERM_CC_DIRECT	GO:0005681~spliceosomal complex	11	1.01664	0.00278354	AT2G46200, AT2G19270, AT3G04160, AT5G63440, AT5G61140, AT2G38770, AT1G26370, AT1G10320, AT4G18465, AT1G49590, AT1G27900	1036	86	25147	3.10471	0.585559	0.0488666	0.0454645
Annotation Cluster 9	Enrichment Score: 4.4349252914273425
Category	Term	Count	%	PValue	Genes	List Total	Pop Hits	Pop Total	Fold Enrichment	Bonferroni	Benjamini	FDR
GOTERM_BP_DIRECT	GO:0006298~mismatch repair	11	1.01664	8.97208e-10	AT4G09140, AT4G25540, AT4G17380, AT3G24495, AT5G16630, AT5G54090, AT4G02070, AT4G02460, AT3G18524, AT2G25100, AT1G65070	765	19	18499	13.9999	8.31711e-07	4.15407e-07	4.00603e-07
GOTERM_MF_DIRECT	GO:0003684~damaged DNA binding	15	1.38632	2.41892e-09	AT4G25540, AT3G05210, AT4G17380, AT3G24495, AT5G44750, AT5G16630, AT4G02070, AT1G48050, AT1G65070, AT5G57450, AT5G58760, AT2G45700, AT5G54090, AT3G18524, AT4G17760	766	45	18171	7.90731	1.37878e-06	4.59594e-07	4.39437e-07
GOTERM_MF_DIRECT	GO:0008094~DNA-dependent ATPase activity	13	1.20148	9.72101e-09	AT4G25540, AT1G44900, AT4G17380, AT3G24495, AT5G46280, AT4G02060, AT4G02070, AT2G16440, AT2G14050, AT5G57450, AT3G10690, AT3G18524, AT1G79050	766	35	18171	8.811	5.54096e-06	1.10819e-06	1.05959e-06
GOTERM_MF_DIRECT	GO:0030983~mismatched DNA binding	8	0.739372	1.50164e-07	AT4G09140, AT4G25540, AT4G17380, AT5G54090, AT4G02070, AT4G02460, AT3G18524, AT1G65070	766	12	18171	15.8146	8.55901e-05	9.51042e-06	9.09329e-06
INTERPRO	IPR007696:DNA mismatch repair protein MutS, core	7	0.64695	1.7701e-07	AT4G25540, AT4G17380, AT3G24495, AT5G54090, AT4G02070, AT3G18524, AT1G65070	966	8	22105	20.0226	0.000246014	2.73382e-05	2.68859e-05
INTERPRO	IPR000432:DNA mismatch repair protein MutS, C-terminal	7	0.64695	5.11309e-07	AT4G25540, AT4G17380, AT3G24495, AT5G54090, AT4G02070, AT3G18524, AT1G65070	966	9	22105	17.7979	0.000710467	7.10719e-05	6.98959e-05
GOTERM_BP_DIRECT	GO:0000710~meiotic mismatch repair	6	0.554529	2.51333e-05	AT4G25540, AT3G05210, AT4G17380, AT3G24495, AT4G02070, AT3G18524	765	10	18499	14.509	0.0230296	0.00179027	0.00172647
GOTERM_BP_DIRECT	GO:0045910~negative regulation of DNA recombination	5	0.462107	0.000176872	AT3G24495, AT1G79950, AT5G54090, AT4G02070, AT1G65070	765	8	18499	15.1136	0.151236	0.00818916	0.00789732
GOTERM_BP_DIRECT	GO:0007131~reciprocal meiotic recombination	9	0.831793	0.00019383	AT4G09140, AT5G50930, AT4G25540, AT5G57450, AT4G17380, AT3G24495, AT3G27730, AT4G02070, AT4G02460	765	40	18499	5.44088	0.164478	0.00819796	0.00790581
INTERPRO	IPR007861:DNA mismatch repair protein MutS, clamp	4	0.369686	0.00032097	AT4G25540, AT4G17380, AT4G02070, AT3G18524	966	4	22105	22.883	0.359957	0.0234815	0.0230929
GOTERM_BP_DIRECT	GO:0043570~maintenance of DNA repeat elements	4	0.369686	0.000659177	AT4G25540, AT3G24495, AT4G02070, AT3G18524	765	5	18499	19.3454	0.457333	0.0244159	0.0235458
GOTERM_CC_DIRECT	GO:0000228~nuclear chromosome	5	0.462107	0.000746357	AT4G25540, AT3G24495, AT1G63990, AT4G02070, AT3G18524	1036	11	25147	11.0333	0.210169	0.0147405	0.0137143
INTERPRO	IPR007695:DNA mismatch repair protein MutS-like, N-terminal	4	0.369686	0.000776288	AT4G25540, AT3G24495, AT4G02070, AT3G18524	966	5	22105	18.3064	0.660221	0.0490473	0.0482357
INTERPRO	IPR007860:DNA mismatch repair protein MutS, connector domain	4	0.369686	0.000776288	AT4G25540, AT3G24495, AT4G02070, AT3G18524	966	5	22105	18.3064	0.660221	0.0490473	0.0482357
GOTERM_MF_DIRECT	GO:0000400~four-way junction DNA binding	5	0.462107	0.0022245	AT5G57450, AT3G24495, AT4G02070, AT3G18524, AT1G79050	766	14	18171	8.47212	0.718993	0.0652807	0.0624175
GOTERM_CC_DIRECT	GO:0032301~MutSalpha complex	3	0.277264	0.00960681	AT3G24495, AT4G02070, AT3G18524	1036	4	25147	18.2049	0.952661	0.137989	0.128382
GOTERM_MF_DIRECT	GO:0032137~guanine/thymine mispair binding	3	0.277264	0.0100358	AT3G24495, AT4G02070, AT3G18524	766	4	18171	17.7914	0.996815	0.173346	0.165743
GOTERM_MF_DIRECT	GO:0032138~single base insertion or deletion binding	3	0.277264	0.0100358	AT3G24495, AT4G02070, AT3G18524	766	4	18171	17.7914	0.996815	0.173346	0.165743
INTERPRO	IPR016151:DNA mismatch repair protein MutS, N-terminal	3	0.277264	0.0107706	AT4G25540, AT3G24495, AT4G02070	966	4	22105	17.1623	1	0.305533	0.300478
Annotation Cluster 10	Enrichment Score: 4.230722523182226
Category	Term	Count	%	PValue	Genes	List Total	Pop Hits	Pop Total	Fold Enrichment	Bonferroni	Benjamini	FDR
GOTERM_MF_DIRECT	GO:0008173~RNA methyltransferase activity	9	0.831793	4.70889e-08	AT5G66180, AT4G15520, AT4G38020, AT5G26880, AT2G28450, AT3G21300, AT2G19870, AT3G27180, AT5G26180	766	15	18171	14.2332	2.68403e-05	3.83438e-06	3.66621e-06
INTERPRO	IPR001537:tRNA/rRNA methyltransferase, SpoU	4	0.369686	0.000776288	AT4G15520, AT4G38020, AT5G26880, AT2G19870	966	5	22105	18.3064	0.660221	0.0490473	0.0482357
GOTERM_BP_DIRECT	GO:0001510~RNA methylation	5	0.462107	0.00555764	AT5G66180, AT4G15520, AT4G38020, AT5G26880, AT5G01230	765	18	18499	6.71714	0.994294	0.125521	0.121048
Annotation Cluster 11	Enrichment Score: 3.858464727991079
Category	Term	Count	%	PValue	Genes	List Total	Pop Hits	Pop Total	Fold Enrichment	Bonferroni	Benjamini	FDR
GOTERM_BP_DIRECT	GO:0006270~DNA replication initiation	10	0.924214	3.75484e-07	AT1G67180, AT4G29910, AT1G44900, AT2G20980, AT1G67630, AT5G46280, AT4G02060, AT4G16970, AT2G16440, AT2G14050	765	25	18499	9.67268	0.000348013	4.34623e-05	4.19134e-05
GOTERM_CC_DIRECT	GO:0042555~MCM complex	5	0.462107	9.03799e-05	AT1G44900, AT5G46280, AT4G02060, AT2G40550, AT2G16440	1036	7	25147	17.338	0.0281573	0.00238	0.00221431
GOTERM_CC_DIRECT	GO:0000347~THO complex	6	0.554529	0.000171587	AT5G09860, AT5G56130, AT1G44900, AT5G46280, AT4G02060, AT2G16440	1036	14	25147	10.4028	0.0527821	0.00387296	0.00360333
GOTERM_BP_DIRECT	GO:0006268~DNA unwinding involved in DNA replication	6	0.554529	0.000173883	AT2G32000, AT1G44900, AT3G10690, AT5G46280, AT4G02060, AT2G16440	765	14	18499	10.3636	0.148881	0.00818916	0.00789732
INTERPRO	IPR001208:Mini-chromosome maintenance, DNA-dependent ATPase	5	0.462107	0.000219428	AT1G44900, AT5G46280, AT4G02060, AT2G16440, AT2G14050	966	8	22105	14.3019	0.262905	0.0169447	0.0166644
INTERPRO	IPR018525:Mini-chromosome maintenance, conserved site	4	0.369686	0.00150212	AT1G44900, AT5G46280, AT4G02060, AT2G16440	966	6	22105	15.2553	0.876253	0.0869977	0.0855582
GOTERM_MF_DIRECT	GO:0003678~DNA helicase activity	5	0.462107	0.00293323	AT1G44900, AT5G46280, AT4G02060, AT4G14790, AT2G16440	766	15	18171	7.90731	0.812579	0.078114	0.0746879
Annotation Cluster 12	Enrichment Score: 2.9197531577419036
Category	Term	Count	%	PValue	Genes	List Total	Pop Hits	Pop Total	Fold Enrichment	Bonferroni	Benjamini	FDR
UP_KEYWORDS	Rotamase	12	1.10906	1.47191e-05	AT3G01480, AT3G60370, AT4G26555, AT5G67530, AT1G26550, AT5G35100, AT1G74070, AT2G36130, AT4G19830, AT1G01940, AT2G38730, AT2G43560	1072	57	26542	5.21249	0.00383435	0.000257094	0.000216862
UP_KEYWORDS	Isomerase	24	2.21811	4.15159e-05	AT3G01480, AT3G06950, AT2G32000, AT1G34150, AT5G51820, AT4G26555, AT5G67530, AT1G63990, AT1G10830, AT2G36130, AT2G38730, AT3G60370, AT1G26550, AT3G10690, AT5G57655, AT5G35100, AT1G74070, AT4G19830, AT1G01940, AT5G18070, AT1G06820, AT1G09800, AT2G43560, AT5G57030	1072	224	26542	2.65279	0.0107774	0.000572482	0.000482895
GOTERM_MF_DIRECT	GO:0003755~peptidyl-prolyl cis-trans isomerase activity	12	1.10906	5.701e-05	AT3G01480, AT3G60370, AT4G26555, AT5G67530, AT1G26550, AT5G35100, AT1G74070, AT2G36130, AT4G19830, AT1G01940, AT2G38730, AT2G43560	766	63	18171	4.51846	0.0319743	0.00270797	0.0025892
GOTERM_BP_DIRECT	GO:0000413~protein peptidyl-prolyl isomerization	9	0.831793	0.000614334	AT3G01480, AT5G67530, AT5G35100, AT1G74070, AT2G36130, AT4G19830, AT1G01940, AT2G38730, AT2G43560	765	47	18499	4.63054	0.434284	0.0237031	0.0228584
INTERPRO	IPR024936:Cyclophilin-type peptidyl-prolyl cis-trans isomerase	7	0.64695	0.00164449	AT3G01480, AT5G67530, AT5G35100, AT1G74070, AT2G36130, AT1G01940, AT2G38730	966	30	22105	5.33937	0.898503	0.0889155	0.0874442
INTERPRO	IPR002130:Cyclophilin-like peptidyl-prolyl cis-trans isomerase domain	7	0.64695	0.00196484	AT3G01480, AT5G67530, AT5G35100, AT1G74070, AT2G36130, AT1G01940, AT2G38730	966	31	22105	5.16713	0.935029	0.101153	0.0994792
UP_KEYWORDS	Cyclosporin	5	0.462107	0.0126468	AT5G35100, AT1G74070, AT2G36130, AT1G01940, AT2G38730	1072	23	26542	5.38246	0.963914	0.070499	0.0594667
GOTERM_MF_DIRECT	GO:0042277~peptide binding	5	0.462107	0.0358172	AT5G35100, AT1G74070, AT2G36130, AT1G01940, AT2G38730	766	30	18171	3.95366	1	0.434378	0.415327
INTERPRO	IPR020892:Cyclophilin-type peptidyl-prolyl cis-trans isomerase, conserved site	3	0.277264	0.1684	AT5G67530, AT2G36130, AT1G01940	966	17	22105	4.03818	1	1	0.984161
Annotation Cluster 13	Enrichment Score: 2.91643630113302
Category	Term	Count	%	PValue	Genes	List Total	Pop Hits	Pop Total	Fold Enrichment	Bonferroni	Benjamini	FDR
GOTERM_BP_DIRECT	GO:0015995~chlorophyll biosynthetic process	11	1.01664	6.02489e-06	AT3G56940, AT1G63970, AT2G40490, AT5G13630, AT5G18660, AT1G69740, AT4G25080, AT1G08520, AT5G14220, AT3G03710, AT4G01690	765	42	18499	6.3333	0.00556952	0.000557905	0.000538023
UP_KEYWORDS	Chlorophyll biosynthesis	9	0.831793	3.0333e-05	AT3G56940, AT2G40490, AT5G13630, AT5G18660, AT1G69740, AT4G25080, AT1G08520, AT5G14220, AT4G01690	1072	32	26542	6.96356	0.00788578	0.000467485	0.000394329
GOTERM_BP_DIRECT	GO:0006779~porphyrin-containing compound biosynthetic process	5	0.462107	0.00273585	AT2G40490, AT1G69740, AT5G14220, AT5G40850, AT4G01690	765	15	18499	8.06057	0.921103	0.0723828	0.0698032
UP_KEYWORDS	Heme biosynthesis	4	0.369686	0.00847597	AT1G69740, AT5G14220, AT4G01690, AT2G44520	1072	11	26542	9.00339	0.891571	0.0509243	0.0429553
GOTERM_BP_DIRECT	GO:0006782~protoporphyrinogen IX biosynthetic process	4	0.369686	0.0220193	AT2G40490, AT1G69740, AT5G14220, AT4G01690	765	15	18499	6.44845	1	0.318591	0.307238
UP_KEYWORDS	Porphyrin biosynthesis	4	0.369686	0.0339964	AT2G40490, AT1G69740, AT5G14220, AT4G01690	1072	18	26542	5.50207	0.99988	0.178141	0.150264
Annotation Cluster 14	Enrichment Score: 2.5868775743303325
Category	Term	Count	%	PValue	Genes	List Total	Pop Hits	Pop Total	Fold Enrichment	Bonferroni	Benjamini	FDR
GOTERM_CC_DIRECT	GO:0010598~NAD(P)H dehydrogenase complex (plastoquinone)	7	0.64695	6.41019e-06	AT4G09350, AT5G21430, AT1G15980, AT4G37925, AT1G70760, AT5G39210, AT5G58260	1036	13	25147	13.0702	0.00202358	0.000202562	0.00018846
UP_KEYWORDS	Quinone	6	0.554529	0.000989876	AT4G09350, AT5G21430, AT4G37925, AT1G70760, AT5G58260, AT4G35760	1072	20	26542	7.4278	0.22778	0.00960546	0.00810232
UP_KEYWORDS	Plastoquinone	5	0.462107	0.00628934	AT4G09350, AT5G21430, AT4G37925, AT1G70760, AT5G58260	1072	19	26542	6.51561	0.807316	0.0401904	0.0339011
GOTERM_BP_DIRECT	GO:0010258~NADH dehydrogenase complex (plastoquinone) assembly	3	0.277264	0.00966831	AT4G37925, AT1G70760, AT5G58260	765	4	18499	18.1363	0.999877	0.194627	0.187691
GOTERM_MF_DIRECT	GO:0048038~quinone binding	6	0.554529	0.0186409	AT4G09350, AT5G21430, AT4G37925, AT1G70760, AT5G58260, AT4G35760	766	37	18171	3.8468	0.999978	0.272348	0.260403
GOTERM_MF_DIRECT	GO:0016655~oxidoreductase activity, acting on NAD(P)H, quinone or similar compound as acceptor	3	0.277264	0.0418658	AT4G37925, AT1G70760, AT5G58260	766	8	18171	8.89572	1	0.467912	0.447389
Annotation Cluster 15	Enrichment Score: 2.5370404263899715
Category	Term	Count	%	PValue	Genes	List Total	Pop Hits	Pop Total	Fold Enrichment	Bonferroni	Benjamini	FDR
INTERPRO	IPR006073:GTP binding domain	11	1.01664	6.43962e-07	AT1G56050, AT3G12080, AT5G39960, AT4G10620, AT1G03160, AT3G47450, AT4G02790, AT1G30960, AT5G58370, AT3G49725, AT4G39520	966	32	22105	7.86604	0.000894707	8.13734e-05	8.0027e-05
GOTERM_MF_DIRECT	GO:0003924~GTPase activity	17	1.57116	0.000150378	AT1G03160, AT1G17220, AT4G37190, AT4G02790, AT1G30960, AT2G34470, AT3G19720, AT5G39900, AT3G12080, AT5G39960, AT5G08650, AT4G10620, AT3G47450, AT2G45030, AT4G11160, AT5G58370, AT4G39520	766	133	18171	3.03213	0.0821505	0.00571436	0.00546373
GOTERM_MF_DIRECT	GO:0005525~GTP binding	19	1.75601	0.068662	AT1G56050, AT1G03160, AT5G65960, AT1G17220, AT4G02790, AT1G30960, AT2G34470, AT3G49725, AT3G19720, AT5G39900, AT3G12080, AT5G39960, AT5G08650, AT4G10620, AT3G47450, AT2G45030, AT4G11160, AT5G58370, AT4G39520	766	292	18171	1.54355	1	0.641596	0.613456
INTERPRO	IPR005225:Small GTP-binding protein domain	10	0.924214	0.0966812	AT5G39900, AT3G12080, AT5G39960, AT5G08650, AT1G17220, AT1G30960, AT2G45030, AT4G11160, AT5G58370, AT4G39520	966	125	22105	1.83064	1	1	0.984161
UP_KEYWORDS	GTP-binding	12	1.10906	0.32114	AT3G19720, AT5G39900, AT5G08650, AT1G03160, AT1G17220, AT3G47450, AT4G02790, AT1G30960, AT2G45030, AT2G34470, AT3G49725, AT4G39520	1072	229	26542	1.29743	1	0.967111	0.815769
Annotation Cluster 16	Enrichment Score: 2.4973754903356866
Category	Term	Count	%	PValue	Genes	List Total	Pop Hits	Pop Total	Fold Enrichment	Bonferroni	Benjamini	FDR
GOTERM_MF_DIRECT	GO:0003689~DNA clamp loader activity	5	0.462107	9.85336e-05	AT1G21690, AT5G22010, AT1G63160, AT1G77470, AT5G66130	766	7	18171	16.9442	0.0546187	0.00401172	0.00383577
GOTERM_BP_DIRECT	GO:0006260~DNA replication	12	1.10906	0.000730074	AT4G29910, AT1G21690, AT1G67500, AT1G27880, AT5G22010, AT1G63160, AT3G12530, AT2G40550, AT1G77470, AT3G18580, AT5G01310, AT2G14050	765	85	18499	3.41389	0.491874	0.0250388	0.0241465
GOTERM_BP_DIRECT	GO:0006261~DNA-dependent DNA replication	6	0.554529	0.00173764	AT1G21690, AT3G10690, AT5G22110, AT1G63160, AT2G40550, AT1G77470	765	22	18499	6.59501	0.80055	0.0536351	0.0517237
INTERPRO	IPR013748:Replication factor C, C-terminal domain	3	0.277264	0.00554578	AT1G21690, AT1G63160, AT1G77470	966	3	22105	22.883	0.999561	0.193793	0.190586
GOTERM_CC_DIRECT	GO:0005663~DNA replication factor C complex	4	0.369686	0.00671267	AT1G21690, AT5G22010, AT1G63160, AT1G77470	1036	10	25147	9.70927	0.880967	0.10606	0.0986762
INTERPRO	IPR008921:DNA polymerase III, clamp loader complex, gamma/delta/delta subunit, C-terminal	4	0.369686	0.0105175	AT1G21690, AT5G22010, AT1G63160, AT1G77470	966	11	22105	8.3211	1	0.305533	0.300478
INTERPRO	IPR003959:ATPase, AAA-type, core	10	0.924214	0.0674045	AT1G73110, AT3G15120, AT1G21690, AT1G05910, AT4G24710, AT5G22010, AT1G63160, AT3G56690, AT1G77470, AT1G03000	966	116	22105	1.97267	1	0.927463	0.912117
Annotation Cluster 17	Enrichment Score: 2.4646906589933706
Category	Term	Count	%	PValue	Genes	List Total	Pop Hits	Pop Total	Fold Enrichment	Bonferroni	Benjamini	FDR
GOTERM_MF_DIRECT	GO:0016887~ATPase activity	25	2.31054	8.6685e-05	AT1G56050, AT1G64550, AT4G24710, AT3G56690, AT1G63160, AT5G14100, AT1G18550, AT4G09730, AT4G02460, AT3G15120, AT4G09140, AT3G63480, AT1G05910, AT5G02270, AT2G01320, AT2G25530, AT5G54090, AT4G33460, AT1G26090, AT1G65070, AT1G20060, AT1G73110, AT1G21690, AT1G77470, AT1G03000	766	241	18171	2.46078	0.0482116	0.0038008	0.0036341
INTERPRO	IPR003593:AAA+ ATPase domain	25	2.31054	0.0069071	AT1G64550, AT4G24710, AT3G56690, AT1G63160, AT5G14100, AT2G16440, AT3G15120, AT1G05910, AT5G02270, AT2G01320, AT1G08520, AT1G27900, AT4G33460, AT2G07680, AT5G22010, AT5G61140, AT5G46280, AT1G26370, AT2G14050, AT4G25450, AT1G21690, AT1G77470, AT1G03000, AT2G03270, AT1G79050	966	319	22105	1.79334	0.999935	0.223276	0.219581
INTERPRO	IPR003959:ATPase, AAA-type, core	10	0.924214	0.0674045	AT1G73110, AT3G15120, AT1G21690, AT1G05910, AT4G24710, AT5G22010, AT1G63160, AT3G56690, AT1G77470, AT1G03000	966	116	22105	1.97267	1	0.927463	0.912117
Annotation Cluster 18	Enrichment Score: 2.4489105966115514
Category	Term	Count	%	PValue	Genes	List Total	Pop Hits	Pop Total	Fold Enrichment	Bonferroni	Benjamini	FDR
UP_KEYWORDS	RNA-mediated gene silencing	12	1.10906	6.15255e-05	AT5G09860, AT5G56130, AT5G20320, AT5G04290, AT2G02090, AT1G01040, AT5G44200, AT2G13540, AT1G17760, AT1G49590, AT1G70070, AT5G23080	1072	66	26542	4.5017	0.0159304	0.000782791	0.000660293
GOTERM_BP_DIRECT	GO:0010267~production of ta-siRNAs involved in RNA interference	4	0.369686	0.0181626	AT5G09860, AT5G56130, AT5G20320, AT1G01040	765	14	18499	6.90906	1	0.280309	0.27032
GOTERM_BP_DIRECT	GO:0031047~gene silencing by RNA	6	0.554529	0.040275	AT5G09860, AT5G56130, AT2G02090, AT1G01040, AT1G17760, AT1G70070	765	46	18499	3.15413	1	0.479844	0.462744
Annotation Cluster 19	Enrichment Score: 2.297155185284165
Category	Term	Count	%	PValue	Genes	List Total	Pop Hits	Pop Total	Fold Enrichment	Bonferroni	Benjamini	FDR
UP_KEYWORDS	Cell cycle	24	2.21811	0.000105461	AT5G48600, AT1G44900, AT3G25980, AT5G22110, AT1G06590, AT5G17620, AT5G46280, AT4G02060, AT4G21530, AT3G57060, AT2G16440, AT1G49040, AT5G66130, AT2G33560, AT4G29860, AT1G50710, AT2G39090, AT3G15150, AT5G63610, AT5G01230, AT2G40550, AT1G78770, AT2G47990, AT2G47980	1072	238	26542	2.49674	0.0271515	0.00120134	0.00101335
UP_KEYWORDS	Mitosis	11	1.01664	0.00202471	AT5G48600, AT2G39090, AT3G25980, AT1G06590, AT5G17620, AT2G40550, AT4G21530, AT1G78770, AT3G57060, AT1G50710, AT2G47980	1072	84	26542	3.24229	0.410797	0.016075	0.0135594
UP_KEYWORDS	Cell division	15	1.38632	0.0181881	AT5G48600, AT3G25980, AT1G06590, AT5G17620, AT4G21530, AT3G57060, AT1G49040, AT1G50710, AT2G39090, AT5G63610, AT5G01230, AT2G40550, AT1G78770, AT2G47990, AT2G47980	1072	185	26542	2.00751	0.991694	0.0972508	0.0820322
GOTERM_BP_DIRECT	GO:0007067~mitotic nuclear division	9	0.831793	0.0225627	AT2G39090, AT3G25980, AT1G06590, AT5G17620, AT2G40550, AT4G21530, AT1G78770, AT1G50710, AT2G47980	765	84	18499	2.5909	1	0.321432	0.309977
GOTERM_BP_DIRECT	GO:0051301~cell division	16	1.47874	0.0372896	AT5G48600, AT1G63680, AT3G25980, AT1G06590, AT5G17620, AT4G21530, AT3G57060, AT1G50710, AT2G39090, AT5G63610, AT5G01230, AT2G40550, AT1G78770, AT2G47990, AT2G26890, AT2G47980	765	218	18499	1.7748	1	0.473016	0.456159
Annotation Cluster 20	Enrichment Score: 2.2560370583025624
Category	Term	Count	%	PValue	Genes	List Total	Pop Hits	Pop Total	Fold Enrichment	Bonferroni	Benjamini	FDR
INTERPRO	IPR014776:Tetrapyrrole methylase, subdomain 2	3	0.277264	0.00554578	AT1G45110, AT5G40850, AT4G31790	966	3	22105	22.883	0.999561	0.193793	0.190586
INTERPRO	IPR014777:Tetrapyrrole methylase, subdomain 1	3	0.277264	0.00554578	AT1G45110, AT5G40850, AT4G31790	966	3	22105	22.883	0.999561	0.193793	0.190586
INTERPRO	IPR000878:Tetrapyrrole methylase	3	0.277264	0.00554578	AT1G45110, AT5G40850, AT4G31790	966	3	22105	22.883	0.999561	0.193793	0.190586
Annotation Cluster 21	Enrichment Score: 2.247292003388136
Category	Term	Count	%	PValue	Genes	List Total	Pop Hits	Pop Total	Fold Enrichment	Bonferroni	Benjamini	FDR
UP_KEYWORDS	Purine metabolism	4	0.369686	0.00119559	AT5G58220, AT4G20070, AT4G17050, AT5G43600	1072	6	26542	16.5062	0.268191	0.0110965	0.00936006
GOTERM_BP_DIRECT	GO:0010136~ureide catabolic process	3	0.277264	0.00966831	AT4G20070, AT4G17050, AT5G43600	765	4	18499	18.1363	0.999877	0.194627	0.187691
GOTERM_BP_DIRECT	GO:0006145~purine nucleobase catabolic process	3	0.277264	0.0156744	AT4G20070, AT4G17050, AT5G43600	765	5	18499	14.509	1	0.25025	0.241332
Annotation Cluster 22	Enrichment Score: 2.229862735463149
Category	Term	Count	%	PValue	Genes	List Total	Pop Hits	Pop Total	Fold Enrichment	Bonferroni	Benjamini	FDR
GOTERM_MF_DIRECT	GO:0017056~structural constituent of nuclear pore	6	0.554529	0.00119376	AT1G73240, AT1G80680, AT5G51200, AT3G14120, AT4G32910, AT2G05120	766	20	18171	7.11658	0.493812	0.040026	0.0382704
UP_KEYWORDS	mRNA transport	9	0.831793	0.00174201	AT5G09860, AT5G56130, AT1G75340, AT1G80680, AT3G14120, AT4G32910, AT1G33410, AT1G64350, AT2G05120	1072	56	26542	3.97918	0.36559	0.0147228	0.0124188
GOTERM_BP_DIRECT	GO:0006406~mRNA export from nucleus	6	0.554529	0.00214571	AT5G09860, AT5G56130, AT1G80680, AT3G14120, AT4G32910, AT1G33410	765	23	18499	6.30827	0.863469	0.0590366	0.0569327
UP_KEYWORDS	Nuclear pore complex	7	0.64695	0.00253227	AT1G75340, AT1G80680, AT3G14120, AT4G32910, AT1G33410, AT1G64350, AT2G05120	1072	35	26542	4.95187	0.484057	0.0184293	0.0155453
UP_KEYWORDS	Translocation	9	0.831793	0.00335455	AT1G75340, AT1G80680, AT3G14120, AT4G32910, AT1G33410, AT2G18710, AT1G64350, AT1G21650, AT2G05120	1072	62	26542	3.5941	0.583974	0.0237538	0.0200366
GOTERM_CC_DIRECT	GO:0031080~nuclear pore outer ring	3	0.277264	0.00960681	AT3G14120, AT4G32910, AT2G05120	1036	4	25147	18.2049	0.952661	0.137989	0.128382
GOTERM_CC_DIRECT	GO:0005635~nuclear envelope	9	0.831793	0.0118428	AT5G06680, AT1G75340, AT1G80680, AT3G25980, AT5G51200, AT3G14120, AT4G32910, AT1G33410, AT1G64350	1036	75	25147	2.91278	0.976824	0.160491	0.149317
GOTERM_MF_DIRECT	GO:0005487~nucleocytoplasmic transporter activity	4	0.369686	0.0191121	AT1G80680, AT3G14120, AT1G33410, AT2G05120	766	14	18171	6.77769	0.999983	0.272348	0.260403
GOTERM_BP_DIRECT	GO:0051028~mRNA transport	6	0.554529	0.0213648	AT1G75340, AT1G80680, AT5G51200, AT1G64350, AT2G13540, AT2G05120	765	39	18499	3.72026	1	0.318591	0.307238
GOTERM_BP_DIRECT	GO:0006606~protein import into nucleus	6	0.554529	0.0285531	AT5G62600, AT1G71480, AT1G80680, AT3G14120, AT4G32910, AT2G05120	765	42	18499	3.45453	1	0.398484	0.384283
Annotation Cluster 23	Enrichment Score: 2.1117817425060608
Category	Term	Count	%	PValue	Genes	List Total	Pop Hits	Pop Total	Fold Enrichment	Bonferroni	Benjamini	FDR
INTERPRO	IPR000408:Regulator of chromosome condensation, RCC1	6	0.554529	0.00222107	AT3G03790, AT3G15430, AT5G60870, AT1G19880, AT5G48330, AT3G02300	966	22	22105	6.24082	0.954531	0.11026	0.108436
INTERPRO	IPR009091:Regulator of chromosome condensation 1/beta-lactamase-inhibitor protein II	6	0.554529	0.0056851	AT3G03790, AT3G15430, AT5G60870, AT1G19880, AT5G48330, AT3G02300	966	27	22105	5.08512	0.999638	0.193793	0.190586
GOTERM_MF_DIRECT	GO:0008536~Ran GTPase binding	6	0.554529	0.0365893	AT5G62600, AT1G72560, AT3G15430, AT5G60870, AT1G19880, AT3G02300	766	44	18171	3.23481	1	0.434498	0.415442
Annotation Cluster 24	Enrichment Score: 2.0611666131440205
Category	Term	Count	%	PValue	Genes	List Total	Pop Hits	Pop Total	Fold Enrichment	Bonferroni	Benjamini	FDR
UP_KEYWORDS	Rotamase	12	1.10906	1.47191e-05	AT3G01480, AT3G60370, AT4G26555, AT5G67530, AT1G26550, AT5G35100, AT1G74070, AT2G36130, AT4G19830, AT1G01940, AT2G38730, AT2G43560	1072	57	26542	5.21249	0.00383435	0.000257094	0.000216862
GOTERM_MF_DIRECT	GO:0003755~peptidyl-prolyl cis-trans isomerase activity	12	1.10906	5.701e-05	AT3G01480, AT3G60370, AT4G26555, AT5G67530, AT1G26550, AT5G35100, AT1G74070, AT2G36130, AT4G19830, AT1G01940, AT2G38730, AT2G43560	766	63	18171	4.51846	0.0319743	0.00270797	0.0025892
GOTERM_BP_DIRECT	GO:0061077~chaperone-mediated protein folding	5	0.462107	0.0414978	AT3G60370, AT4G26555, AT4G19830, AT4G04330, AT2G43560	765	32	18499	3.77839	1	0.486417	0.469083
GOTERM_BP_DIRECT	GO:0018208~peptidyl-proline modification	4	0.369686	0.067277	AT3G60370, AT4G26555, AT4G19830, AT2G43560	765	23	18499	4.20551	1	0.669877	0.646004
INTERPRO	IPR001179:Peptidyl-prolyl cis-trans isomerase, FKBP-type, domain	4	0.369686	0.0767726	AT3G60370, AT4G26555, AT4G19830, AT2G43560	966	23	22105	3.97966	1	0.927463	0.912117
GOTERM_MF_DIRECT	GO:0005528~FK506 binding	4	0.369686	0.0780738	AT3G60370, AT4G26555, AT4G19830, AT2G43560	766	24	18171	3.95366	1	0.65257	0.623949
INTERPRO	IPR023566:Peptidyl-prolyl cis-trans isomerase, FKBP-type	3	0.277264	0.265704	AT3G60370, AT4G26555, AT4G19830	966	23	22105	2.98474	1	1	0.984161
Annotation Cluster 25	Enrichment Score: 1.8702715406361987
Category	Term	Count	%	PValue	Genes	List Total	Pop Hits	Pop Total	Fold Enrichment	Bonferroni	Benjamini	FDR
INTERPRO	IPR019734:Tetratricopeptide repeat	14	1.2939	0.00166317	AT1G55480, AT1G61690, AT1G33400, AT3G17040, AT1G17760, AT1G78915, AT3G16760, AT5G03160, AT2G39090, AT5G63200, AT3G17670, AT1G76630, AT1G22700, AT1G78770	966	116	22105	2.76174	0.901108	0.0889155	0.0874442
INTERPRO	IPR013026:Tetratricopeptide repeat-containing domain	13	1.20148	0.00968847	AT1G55480, AT1G33400, AT3G17040, AT1G17760, AT1G78915, AT3G16760, AT5G03160, AT2G39090, AT5G63200, AT3G17670, AT1G76630, AT1G22700, AT1G78770	966	127	22105	2.34236	0.999999	0.299266	0.294314
UP_KEYWORDS	TPR repeat	6	0.554529	0.152053	AT5G03160, AT2G39090, AT1G76630, AT1G22700, AT3G17040, AT1G78770	1072	70	26542	2.12223	1	0.569112	0.480052
Annotation Cluster 26	Enrichment Score: 1.541308995136891
Category	Term	Count	%	PValue	Genes	List Total	Pop Hits	Pop Total	Fold Enrichment	Bonferroni	Benjamini	FDR
GOTERM_MF_DIRECT	GO:0031072~heat shock protein binding	5	0.462107	0.0145732	AT2G34860, AT5G02160, AT3G17670, AT2G38000, AT2G24395	766	23	18171	5.15694	0.999768	0.224505	0.214659
GOTERM_MF_DIRECT	GO:0051082~unfolded protein binding	9	0.831793	0.0300089	AT2G34860, AT5G58740, AT1G08780, AT5G02160, AT3G17670, AT1G71220, AT2G38000, AT2G24395, AT5G23290	766	87	18171	2.45399	1	0.388538	0.371497
INTERPRO	IPR001305:Heat shock protein DnaJ, cysteine-rich domain	4	0.369686	0.0543587	AT2G34860, AT5G02160, AT2G38000, AT2G24395	966	20	22105	4.5766	1	0.882855	0.868247
Annotation Cluster 27	Enrichment Score: 1.41282825655923
Category	Term	Count	%	PValue	Genes	List Total	Pop Hits	Pop Total	Fold Enrichment	Bonferroni	Benjamini	FDR
INTERPRO	IPR002464:DNA/RNA helicase, ATP-dependent, DEAH-box type, conserved site	5	0.462107	0.00334847	AT1G03190, AT1G27880, AT2G35920, AT4G18465, AT1G27900	966	15	22105	7.62767	0.990554	0.160495	0.15784
INTERPRO	IPR011709:Domain of unknown function DUF1605	4	0.369686	0.0689071	AT2G35920, AT1G26370, AT4G18465, AT1G27900	966	22	22105	4.16055	1	0.927463	0.912117
INTERPRO	IPR007502:Helicase-associated domain	4	0.369686	0.0689071	AT2G35920, AT1G26370, AT4G18465, AT1G27900	966	22	22105	4.16055	1	0.927463	0.912117
GOTERM_MF_DIRECT	GO:0044822~poly(A) RNA binding	4	0.369686	0.140383	AT2G35920, AT1G26370, AT4G18465, AT1G27900	766	31	18171	3.06089	1	0.964073	0.921789
Annotation Cluster 28	Enrichment Score: 1.3993093279205988
Category	Term	Count	%	PValue	Genes	List Total	Pop Hits	Pop Total	Fold Enrichment	Bonferroni	Benjamini	FDR
GOTERM_BP_DIRECT	GO:0008033~tRNA processing	6	0.554529	0.0107761	AT3G06950, AT1G34150, AT1G72560, AT3G56330, AT3G03710, AT1G09800	765	33	18499	4.39667	0.999957	0.212312	0.204746
INTERPRO	IPR020094:Pseudouridine synthase I, TruA, N-terminal	3	0.277264	0.0345414	AT3G06950, AT1G34150, AT1G09800	966	7	22105	9.80701	1	0.676233	0.665044
INTERPRO	IPR001406:Pseudouridine synthase I, TruA	3	0.277264	0.0345414	AT3G06950, AT1G34150, AT1G09800	966	7	22105	9.80701	1	0.676233	0.665044
INTERPRO	IPR020095:Pseudouridine synthase I, TruA, C-terminal	3	0.277264	0.0345414	AT3G06950, AT1G34150, AT1G09800	966	7	22105	9.80701	1	0.676233	0.665044
INTERPRO	IPR020097:Pseudouridine synthase I, TruA, alpha/beta domain	3	0.277264	0.0345414	AT3G06950, AT1G34150, AT1G09800	966	7	22105	9.80701	1	0.676233	0.665044
GOTERM_MF_DIRECT	GO:0009982~pseudouridine synthase activity	4	0.369686	0.049701	AT3G06950, AT1G34150, AT2G39140, AT1G09800	766	20	18171	4.74439	1	0.53452	0.511076
INTERPRO	IPR020103:Pseudouridine synthase, catalytic domain	4	0.369686	0.0543587	AT3G06950, AT1G34150, AT2G39140, AT1G09800	966	20	22105	4.5766	1	0.882855	0.868247
GOTERM_BP_DIRECT	GO:0001522~pseudouridine synthesis	3	0.277264	0.154194	AT3G06950, AT1G34150, AT1G09800	765	17	18499	4.26736	1	0.870787	0.839755
Annotation Cluster 29	Enrichment Score: 1.290149031420563
Category	Term	Count	%	PValue	Genes	List Total	Pop Hits	Pop Total	Fold Enrichment	Bonferroni	Benjamini	FDR
INTERPRO	IPR023753:Pyridine nucleotide-disulphide oxidoreductase, FAD/NAD(P)-binding domain	14	1.2939	0.00371339	AT3G04650, AT2G32640, AT5G67290, AT4G30720, AT1G56000, AT5G14220, AT3G24200, AT4G01690, AT4G14210, AT5G08740, AT2G43400, AT1G06820, AT4G32360, AT5G57030	966	127	22105	2.52254	0.994322	0.172054	0.169207
UP_KEYWORDS	FAD	12	1.10906	0.170183	AT5G43430, AT1G12370, AT5G08740, AT2G47590, AT5G14220, AT3G24200, AT2G43400, AT4G01690, AT4G36400, AT1G06820, AT4G32360, AT3G15620	1072	196	26542	1.51588	1	0.602539	0.508249
UP_KEYWORDS	Flavoprotein	13	1.20148	0.213239	AT1G12370, AT5G43430, AT5G14220, AT3G24200, AT4G01690, AT5G08740, AT2G47590, AT2G43400, AT2G46580, AT4G36400, AT1G06820, AT3G15620, AT4G32360	1072	228	26542	1.41172	1	0.716264	0.604177
Annotation Cluster 30	Enrichment Score: 1.2663364282251182
Category	Term	Count	%	PValue	Genes	List Total	Pop Hits	Pop Total	Fold Enrichment	Bonferroni	Benjamini	FDR
GOTERM_CC_DIRECT	GO:0032040~small-subunit processome	7	0.64695	0.0121892	AT4G04940, AT1G69070, AT1G15440, AT3G21540, AT1G63810, AT3G23700, AT4G28200	1036	47	25147	3.61515	0.979255	0.160491	0.149317
GOTERM_CC_DIRECT	GO:0034388~Pwp2p-containing subcomplex of 90S preribosome	3	0.277264	0.0155759	AT1G15440, AT3G21540, AT4G28200	1036	5	25147	14.5639	0.992992	0.175785	0.163547
GOTERM_MF_DIRECT	GO:0030515~snoRNA binding	3	0.277264	0.189492	AT1G15440, AT3G21540, AT4G28200	766	19	18171	3.74557	1	1	0.957821
GOTERM_BP_DIRECT	GO:0000462~maturation of SSU-rRNA from tricistronic rRNA transcript (SSU-rRNA, 5.8S rRNA, LSU-rRNA)	4	0.369686	0.239131	AT1G15440, AT1G74970, AT3G21540, AT4G28200	765	41	18499	2.35919	1	1	0.965405
Annotation Cluster 31	Enrichment Score: 1.265807859416049
Category	Term	Count	%	PValue	Genes	List Total	Pop Hits	Pop Total	Fold Enrichment	Bonferroni	Benjamini	FDR
UP_KEYWORDS	Aminoacyl-tRNA synthetase	8	0.739372	0.00855218	AT3G55400, AT4G16510, AT2G04842, AT3G46100, AT3G48110, AT4G17300, AT4G33760, AT4G04350	1072	58	26542	3.41508	0.893724	0.0509243	0.0429553
GOTERM_BP_DIRECT	GO:0006418~tRNA aminoacylation for protein translation	4	0.369686	0.116125	AT3G55400, AT3G59980, AT4G33760, AT4G04350	765	29	18499	3.33541	1	0.809285	0.780444
GOTERM_MF_DIRECT	GO:0004812~aminoacyl-tRNA ligase activity	4	0.369686	0.160536	AT3G55400, AT4G16510, AT4G33760, AT4G04350	766	33	18171	2.87539	1	1	0.957821
Annotation Cluster 32	Enrichment Score: 1.228911970576975
Category	Term	Count	%	PValue	Genes	List Total	Pop Hits	Pop Total	Fold Enrichment	Bonferroni	Benjamini	FDR
GOTERM_MF_DIRECT	GO:0004556~alpha-amylase activity	4	0.369686	0.00355058	AT3G20440, AT5G04360, AT1G76130, AT1G03310	766	8	18171	11.861	0.868327	0.0827905	0.0791594
INTERPRO	IPR015902:Glycoside hydrolase, family 13	4	0.369686	0.0105175	AT3G20440, AT5G04360, AT1G76130, AT1G03310	966	11	22105	8.3211	1	0.305533	0.300478
INTERPRO	IPR013783:Immunoglobulin-like fold	6	0.554529	0.0171707	AT2G04270, AT3G62360, AT3G20440, AT2G40840, AT5G04360, AT1G03310	966	35	22105	3.9228	1	0.44875	0.441325
INTERPRO	IPR013780:Glycosyl hydrolase, family 13, all-beta	4	0.369686	0.0356925	AT3G20440, AT1G76130, AT5G14950, AT1G03310	966	17	22105	5.38424	1	0.689063	0.677662
INTERPRO	IPR006047:Glycosyl hydrolase, family 13, catalytic domain	3	0.277264	0.055893	AT3G20440, AT1G76130, AT1G03310	966	9	22105	7.62767	1	0.882855	0.868247
GOTERM_BP_DIRECT	GO:0019252~starch biosynthetic process	4	0.369686	0.144327	AT5G51820, AT3G20440, AT5G04360, AT1G03310	765	32	18499	3.02271	1	0.870787	0.839755
INTERPRO	IPR013781:Glycoside hydrolase, catalytic domain	6	0.554529	0.887142	AT3G20440, AT2G40840, AT1G72990, AT5G04360, AT1G76130, AT1G03310	966	176	22105	0.780103	1	1	0.984161
INTERPRO	IPR017853:Glycoside hydrolase, superfamily	7	0.64695	0.900381	AT5G63840, AT3G20440, AT2G40840, AT1G72990, AT5G04360, AT1G76130, AT1G03310	966	210	22105	0.762767	1	1	0.984161
Annotation Cluster 33	Enrichment Score: 1.2024296997518202
Category	Term	Count	%	PValue	Genes	List Total	Pop Hits	Pop Total	Fold Enrichment	Bonferroni	Benjamini	FDR
GOTERM_MF_DIRECT	GO:0032041~NAD-dependent histone deacetylase activity (H3-K14 specific)	4	0.369686	0.0122972	AT3G18520, AT4G33470, AT1G08460, AT3G44680	766	12	18171	7.90731	0.999135	0.200268	0.191485
INTERPRO	IPR023801:Histone deacetylase domain	4	0.369686	0.0170819	AT3G18520, AT4G33470, AT1G08460, AT3G44680	966	13	22105	7.04093	1	0.44875	0.441325
INTERPRO	IPR000286:Histone deacetylase superfamily	4	0.369686	0.0254718	AT3G18520, AT4G33470, AT1G08460, AT3G44680	966	15	22105	6.10214	1	0.580424	0.57082
GOTERM_MF_DIRECT	GO:0004407~histone deacetylase activity	4	0.369686	0.0631438	AT3G18520, AT4G33470, AT1G08460, AT3G44680	766	22	18171	4.31308	1	0.614979	0.588006
GOTERM_BP_DIRECT	GO:0016575~histone deacetylation	4	0.369686	0.184925	AT3G18520, AT4G33470, AT1G08460, AT3G44680	765	36	18499	2.68686	1	0.983681	0.948625
UP_KEYWORDS	Repressor	5	0.462107	0.976549	AT3G18520, AT4G33470, AT1G08460, AT3G44680, AT5G40530	1072	216	26542	0.573133	1	1	0.976549
Annotation Cluster 34	Enrichment Score: 1.1759619438058135
Category	Term	Count	%	PValue	Genes	List Total	Pop Hits	Pop Total	Fold Enrichment	Bonferroni	Benjamini	FDR
INTERPRO	IPR002683:Photosystem II PsbP, oxygen evolving complex	4	0.369686	0.0170819	AT2G28605, AT3G56650, AT1G76450, AT5G27390	966	13	22105	7.04093	1	0.44875	0.441325
INTERPRO	IPR016123:Mog1/PsbP, alpha/beta/alpha sandwich	4	0.369686	0.0210472	AT2G28605, AT3G56650, AT1G76450, AT5G27390	966	14	22105	6.53801	1	0.522421	0.513776
GOTERM_CC_DIRECT	GO:0019898~extrinsic component of membrane	6	0.554529	0.0501794	AT5G06140, AT2G28605, AT3G56650, AT4G30510, AT1G76450, AT5G27390	1036	49	25147	2.97222	1	0.375035	0.348925
GOTERM_CC_DIRECT	GO:0009654~photosystem II oxygen evolving complex	4	0.369686	0.0740497	AT2G28605, AT3G56650, AT1G76450, AT5G27390	1036	24	25147	4.04553	1	0.489943	0.455833
GOTERM_MF_DIRECT	GO:0005509~calcium ion binding	7	0.64695	0.987215	AT2G28605, AT3G56650, AT1G76130, AT1G76450, AT1G30000, AT5G27390, AT5G51290	766	297	18171	0.559103	1	1	0.987215
Annotation Cluster 35	Enrichment Score: 1.1098808170922918
Category	Term	Count	%	PValue	Genes	List Total	Pop Hits	Pop Total	Fold Enrichment	Bonferroni	Benjamini	FDR
GOTERM_CC_DIRECT	GO:0009840~chloroplastic endopeptidase Clp complex	3	0.277264	0.0309637	AT1G66670, AT5G45390, AT1G12410	1036	7	25147	10.4028	0.999952	0.28778	0.267745
INTERPRO	IPR023562:Clp protease proteolytic subunit /Translocation-enhancing protein TepA	3	0.277264	0.0678905	AT1G66670, AT5G45390, AT1G12410	966	10	22105	6.86491	1	0.927463	0.912117
INTERPRO	IPR001907:ClpP	3	0.277264	0.0678905	AT1G66670, AT5G45390, AT1G12410	966	10	22105	6.86491	1	0.927463	0.912117
GOTERM_MF_DIRECT	GO:0004252~serine-type endopeptidase activity	8	0.739372	0.254687	AT5G19660, AT4G18370, AT5G39830, AT3G59520, AT1G66670, AT3G58460, AT5G45390, AT1G12410	766	122	18171	1.55554	1	1	0.957821
Annotation Cluster 36	Enrichment Score: 1.021533519730089
Category	Term	Count	%	PValue	Genes	List Total	Pop Hits	Pop Total	Fold Enrichment	Bonferroni	Benjamini	FDR
INTERPRO	IPR016185:Pre-ATP-grasp domain	3	0.277264	0.055893	AT3G08840, AT1G03090, AT1G29900	966	9	22105	7.62767	1	0.882855	0.868247
INTERPRO	IPR011761:ATP-grasp fold	3	0.277264	0.08064	AT3G08840, AT1G03090, AT1G29900	966	11	22105	6.24082	1	0.927463	0.912117
INTERPRO	IPR013815:ATP-grasp fold, subdomain 1	3	0.277264	0.108048	AT3G08840, AT1G03090, AT1G29900	966	13	22105	5.2807	1	1	0.984161
INTERPRO	IPR013816:ATP-grasp fold, subdomain 2	3	0.277264	0.1684	AT3G08840, AT1G03090, AT1G29900	966	17	22105	4.03818	1	1	0.984161
Annotation Cluster 37	Enrichment Score: 0.9646522508001119
Category	Term	Count	%	PValue	Genes	List Total	Pop Hits	Pop Total	Fold Enrichment	Bonferroni	Benjamini	FDR
GOTERM_MF_DIRECT	GO:0051011~microtubule minus-end binding	4	0.369686	0.00229055	AT5G06680, AT3G53760, AT5G17620, AT1G50710	766	7	18171	13.5554	0.729399	0.0652807	0.0624175
UP_KEYWORDS	Microtubule	7	0.64695	0.647422	AT5G06680, AT1G20060, AT3G63480, AT3G53760, AT5G17620, AT1G18550, AT1G50710	1072	163	26542	1.06328	1	1	0.846743
UP_KEYWORDS	Cytoskeleton	8	0.739372	0.860828	AT5G06680, AT1G71790, AT3G25980, AT3G27000, AT3G53760, AT5G17620, AT2G33560, AT1G50710	1072	242	26542	0.81849	1	1	0.860828
Annotation Cluster 38	Enrichment Score: 0.9372796965750558
Category	Term	Count	%	PValue	Genes	List Total	Pop Hits	Pop Total	Fold Enrichment	Bonferroni	Benjamini	FDR
INTERPRO	IPR000795:Elongation factor, GTP-binding domain	5	0.462107	0.0401367	AT5G39900, AT5G08650, AT1G17220, AT2G45030, AT4G11160	966	30	22105	3.81384	1	0.764246	0.751601
INTERPRO	IPR009022:Elongation factor G, III-V domain	3	0.277264	0.0940532	AT5G39900, AT5G08650, AT2G45030	966	12	22105	5.72076	1	0.982962	0.966698
INTERPRO	IPR000640:Translation elongation factor EFG, V domain	3	0.277264	0.0940532	AT5G39900, AT5G08650, AT2G45030	966	12	22105	5.72076	1	0.982962	0.966698
INTERPRO	IPR009000:Translation elongation/initiation factor/Ribosomal, beta-barrel	5	0.462107	0.124449	AT5G39900, AT5G08650, AT1G17220, AT2G45030, AT4G11160	966	44	22105	2.60034	1	1	0.984161
GOTERM_MF_DIRECT	GO:0003746~translation elongation factor activity	4	0.369686	0.46593	AT4G26310, AT5G39900, AT5G08650, AT2G45030	766	60	18171	1.58146	1	1	0.957821
Annotation Cluster 39	Enrichment Score: 0.9249777215947976
Category	Term	Count	%	PValue	Genes	List Total	Pop Hits	Pop Total	Fold Enrichment	Bonferroni	Benjamini	FDR
INTERPRO	IPR000182:GNAT domain	5	0.462107	0.0764027	AT1G32070, AT5G56740, AT1G26220, AT1G03150, AT1G18335	966	37	22105	3.0923	1	0.927463	0.912117
INTERPRO	IPR016181:Acyl-CoA N-acyltransferase	6	0.554529	0.0806467	AT1G32070, AT5G56740, AT1G26220, AT1G03150, AT2G23390, AT1G18335	966	53	22105	2.59053	1	0.927463	0.912117
GOTERM_MF_DIRECT	GO:0008080~N-acetyltransferase activity	4	0.369686	0.170924	AT1G32070, AT1G26220, AT1G03150, AT1G18335	766	34	18171	2.79082	1	1	0.957821
GOTERM_MF_DIRECT	GO:0004596~peptide alpha-N-acetyltransferase activity	3	0.277264	0.189492	AT1G32070, AT1G26220, AT1G03150	766	19	18171	3.74557	1	1	0.957821
Annotation Cluster 40	Enrichment Score: 0.8217218711817535
Category	Term	Count	%	PValue	Genes	List Total	Pop Hits	Pop Total	Fold Enrichment	Bonferroni	Benjamini	FDR
UP_KEYWORDS	Chloride channel	3	0.277264	0.0387411	AT1G73020, AT5G26240, AT4G35440	1072	8	26542	9.28475	0.999967	0.191512	0.161543
GOTERM_CC_DIRECT	GO:0034707~chloride channel complex	3	0.277264	0.0401742	AT1G73020, AT5G26240, AT4G35440	1036	8	25147	9.10244	0.999998	0.343109	0.319222
UP_KEYWORDS	Chloride	3	0.277264	0.059037	AT1G73020, AT5G26240, AT4G35440	1072	10	26542	7.4278	1	0.262164	0.221139
UP_KEYWORDS	Ion channel	4	0.369686	0.847799	AT1G73020, AT5G26240, AT4G35440, AT4G35870	1072	115	26542	0.861194	1	1	0.847799
UP_KEYWORDS	Ion transport	6	0.554529	0.999666	AT1G73020, AT2G04620, AT5G26240, AT5G21930, AT4G35440, AT4G35870	1072	394	26542	0.377046	1	1	0.999666
Annotation Cluster 41	Enrichment Score: 0.7612016022751507
Category	Term	Count	%	PValue	Genes	List Total	Pop Hits	Pop Total	Fold Enrichment	Bonferroni	Benjamini	FDR
UP_KEYWORDS	Histidine biosynthesis	3	0.277264	0.0702728	AT5G10330, AT1G31860, AT4G39120	1072	11	26542	6.75254	1	0.306858	0.258838
GOTERM_BP_DIRECT	GO:0000105~histidine biosynthetic process	3	0.277264	0.085487	AT5G10330, AT1G31860, AT4G39120	765	12	18499	6.04542	1	0.761163	0.734038
UP_KEYWORDS	Amino-acid biosynthesis	5	0.462107	0.866379	AT5G10330, AT1G31860, AT4G39120, AT5G66120, AT1G29900	1072	152	26542	0.814452	1	1	0.866379
Annotation Cluster 42	Enrichment Score: 0.6699665051286691
Category	Term	Count	%	PValue	Genes	List Total	Pop Hits	Pop Total	Fold Enrichment	Bonferroni	Benjamini	FDR
GOTERM_MF_DIRECT	GO:0015562~efflux transmembrane transporter activity	3	0.277264	0.0418658	AT2G04620, AT3G12100, AT1G51610	766	8	18171	8.89572	1	0.467912	0.447389
INTERPRO	IPR027469:Cation efflux protein transmembrane domain	3	0.277264	0.108048	AT2G04620, AT3G12100, AT1G51610	966	13	22105	5.2807	1	1	0.984161
INTERPRO	IPR002524:Cation efflux protein	3	0.277264	0.108048	AT2G04620, AT3G12100, AT1G51610	966	13	22105	5.2807	1	1	0.984161
GOTERM_MF_DIRECT	GO:0008324~cation transmembrane transporter activity	3	0.277264	0.283915	AT2G04620, AT3G12100, AT1G51610	766	25	18171	2.84663	1	1	0.957821
GOTERM_BP_DIRECT	GO:0006812~cation transport	3	0.277264	0.731908	AT2G04620, AT3G12100, AT1G51610	765	62	18499	1.17008	1	1	0.965405
UP_KEYWORDS	Vacuole	7	0.64695	0.940728	AT2G05170, AT4G30510, AT2G04620, AT2G38020, AT3G12100, AT1G51610, AT2G26890	1072	250	26542	0.693261	1	1	0.940728
Annotation Cluster 43	Enrichment Score: 0.6085656161453464
Category	Term	Count	%	PValue	Genes	List Total	Pop Hits	Pop Total	Fold Enrichment	Bonferroni	Benjamini	FDR
UP_KEYWORDS	4Fe-4S	5	0.462107	0.165067	AT5G60600, AT1G67500, AT1G03190, AT1G67320, AT2G43400	1072	53	26542	2.33579	1	0.597082	0.503645
GOTERM_MF_DIRECT	GO:0051539~4 iron, 4 sulfur cluster binding	5	0.462107	0.283035	AT5G60600, AT1G67500, AT1G03190, AT1G67320, AT2G43400	766	64	18171	1.85328	1	1	0.957821
UP_KEYWORDS	Iron-sulfur	7	0.64695	0.319744	AT5G51720, AT5G60600, AT1G67500, AT1G03190, AT3G44880, AT1G67320, AT2G43400	1072	115	26542	1.50709	1	0.967111	0.815769
Annotation Cluster 44	Enrichment Score: 0.5867700443188675
Category	Term	Count	%	PValue	Genes	List Total	Pop Hits	Pop Total	Fold Enrichment	Bonferroni	Benjamini	FDR
GOTERM_BP_DIRECT	GO:0032502~developmental process	7	0.64695	0.0545647	AT5G58740, AT5G58100, AT2G21710, AT4G38160, AT3G45890, AT3G28720, AT4G09620	765	66	18499	2.56473	1	0.587522	0.566584
GOTERM_MF_DIRECT	GO:0003727~single-stranded RNA binding	4	0.369686	0.409958	AT2G21710, AT4G38160, AT3G17040, AT4G09620	766	55	18171	1.72523	1	1	0.957821
GOTERM_BP_DIRECT	GO:0042255~ribosome assembly	3	0.277264	0.441335	AT2G21710, AT4G38160, AT4G09620	765	36	18499	2.01514	1	1	0.965405
INTERPRO	IPR003690:Mitochodrial transcription termination factor-related	3	0.277264	0.455512	AT2G21710, AT4G38160, AT4G09620	966	35	22105	1.9614	1	1	0.984161
Annotation Cluster 45	Enrichment Score: 0.5529953405763915
Category	Term	Count	%	PValue	Genes	List Total	Pop Hits	Pop Total	Fold Enrichment	Bonferroni	Benjamini	FDR
GOTERM_BP_DIRECT	GO:0016117~carotenoid biosynthetic process	8	0.739372	0.000140308	AT1G63970, AT3G11945, AT4G14210, AT3G53130, AT1G31800, AT4G15110, AT1G06820, AT5G57030	765	29	18499	6.67081	0.12197	0.00764264	0.00737027
UP_KEYWORDS	Carotenoid biosynthesis	6	0.554529	0.00194302	AT4G14210, AT3G53130, AT1G31800, AT4G15110, AT1G06820, AT5G57030	1072	23	26542	6.45896	0.398075	0.0159085	0.013419
GOTERM_MF_DIRECT	GO:0016705~oxidoreductase activity, acting on paired donors, with incorporation or reduction of molecular oxygen	5	0.462107	0.874719	AT4G14210, AT1G31800, AT5G51880, AT4G15110, AT5G57030	766	148	18171	0.801417	1	1	0.957821
GOTERM_MF_DIRECT	GO:0004497~monooxygenase activity	4	0.369686	0.978526	AT1G31800, AT3G24200, AT4G15110, AT5G57030	766	173	18171	0.548484	1	1	0.978526
GOTERM_MF_DIRECT	GO:0005506~iron ion binding	7	0.64695	0.995873	AT3G53130, AT5G60600, AT1G31800, AT4G01940, AT5G51880, AT4G15110, AT5G17170	766	336	18171	0.494207	1	1	0.995873
GOTERM_MF_DIRECT	GO:0020037~heme binding	8	0.739372	0.997281	AT3G53130, AT1G31800, AT1G26340, AT4G14965, AT5G20140, AT4G32320, AT4G15110, AT4G09010	766	386	18171	0.491646	1	1	0.997281
UP_KEYWORDS	Monooxygenase	4	0.369686	0.999308	AT3G53130, AT1G31800, AT3G24200, AT4G15110	1072	283	26542	0.349955	1	1	0.999308
GOTERM_MF_DIRECT	GO:0019825~oxygen binding	3	0.277264	0.999545	AT3G53130, AT1G31800, AT4G15110	766	234	18171	0.304127	1	1	0.999545
INTERPRO	IPR017972:Cytochrome P450, conserved site	3	0.277264	0.999567	AT3G53130, AT1G31800, AT4G15110	966	227	22105	0.302419	1	1	0.999567
INTERPRO	IPR002401:Cytochrome P450, E-class, group I	3	0.277264	0.999618	AT3G53130, AT1G31800, AT4G15110	966	230	22105	0.298474	1	1	0.999618
INTERPRO	IPR001128:Cytochrome P450	3	0.277264	0.999825	AT3G53130, AT1G31800, AT4G15110	966	249	22105	0.275699	1	1	0.999825
UP_KEYWORDS	Heme	5	0.462107	0.999914	AT3G53130, AT1G31800, AT1G26340, AT4G32320, AT4G15110	1072	390	26542	0.317427	1	1	0.999914
Annotation Cluster 46	Enrichment Score: 0.5376107131127279
Category	Term	Count	%	PValue	Genes	List Total	Pop Hits	Pop Total	Fold Enrichment	Bonferroni	Benjamini	FDR
GOTERM_MF_DIRECT	GO:0019843~rRNA binding	13	1.20148	0.0177556	AT4G01310, AT1G05190, AT5G14320, AT1G32990, AT5G54600, AT3G27730, AT4G09620, AT1G30960, AT2G21710, AT1G74970, AT4G38160, AT1G07320, AT5G58370	766	143	18171	2.15654	0.999963	0.266334	0.254653
UP_KEYWORDS	rRNA-binding	8	0.739372	0.0425658	AT4G01310, AT1G05190, AT1G74970, AT5G14320, AT5G54600, AT1G32990, AT3G27730, AT1G07320	1072	80	26542	2.47593	0.999988	0.2059	0.173679
UP_KEYWORDS	Ribonucleoprotein	23	2.12569	0.431163	AT3G01370, AT4G01310, AT1G05190, AT1G64880, AT1G09760, AT3G04160, AT1G09230, AT5G61140, AT5G14320, AT5G24490, AT1G32990, AT5G54600, AT4G38090, AT1G16870, AT5G45590, AT3G23700, AT2G46200, AT2G43370, AT1G74970, AT3G13882, AT1G07320, AT5G02740, AT4G37510	1072	517	26542	1.10148	1	1	0.846743
GOTERM_CC_DIRECT	GO:0005840~ribosome	14	1.2939	0.723776	AT4G01310, AT1G05190, AT1G64880, AT5G14320, AT5G24490, AT1G32990, AT5G54600, AT4G38090, AT5G45590, AT3G23700, AT1G74970, AT3G13882, AT1G07320, AT5G02740	1036	360	25147	0.943956	1	1	0.933333
UP_KEYWORDS	Ribosomal protein	15	1.38632	0.777767	AT4G01310, AT1G05190, AT1G64880, AT5G14320, AT5G24490, AT1G32990, AT5G54600, AT4G38090, AT1G16870, AT5G45590, AT3G23700, AT1G74970, AT3G13882, AT1G07320, AT5G02740	1072	411	26542	0.903625	1	1	0.846743
GOTERM_MF_DIRECT	GO:0003735~structural constituent of ribosome	15	1.38632	0.94023	AT4G01310, AT1G05190, AT1G64880, AT1G14140, AT5G14320, AT5G24490, AT1G32990, AT5G54600, AT1G16870, AT5G45590, AT5G56450, AT1G74970, AT3G20260, AT3G13882, AT1G07320	766	475	18171	0.749114	1	1	0.957821
GOTERM_BP_DIRECT	GO:0006412~translation	20	1.84843	0.999999	AT4G01310, AT1G05190, AT1G64880, AT1G14140, AT3G08010, AT5G14320, AT5G24490, AT2G13540, AT1G32990, AT5G54600, AT5G45590, AT5G56450, AT5G39900, AT5G08650, AT1G74970, AT3G20260, AT3G13882, AT1G07320, AT4G11160, AT3G63190	765	1121	18499	0.431431	1	1	0.999999
Annotation Cluster 47	Enrichment Score: 0.489759151347876
Category	Term	Count	%	PValue	Genes	List Total	Pop Hits	Pop Total	Fold Enrichment	Bonferroni	Benjamini	FDR
GOTERM_BP_DIRECT	GO:0006995~cellular response to nitrogen starvation	4	0.369686	0.0823025	AT5G26880, AT5G45900, AT3G07525, AT5G17290	765	25	18499	3.86907	1	0.761163	0.734038
UP_KEYWORDS	Autophagy	4	0.369686	0.228784	AT4G30510, AT5G45900, AT3G07525, AT5G17290	1072	41	26542	2.41554	1	0.740017	0.624213
GOTERM_BP_DIRECT	GO:0006914~autophagy	3	0.277264	0.583668	AT5G45900, AT3G07525, AT5G17290	765	47	18499	1.54351	1	1	0.965405
GOTERM_BP_DIRECT	GO:0050832~defense response to fungus	7	0.64695	0.999906	AT5G09860, AT2G03070, AT3G18165, AT5G45900, AT2G19950, AT3G07525, AT5G17290	765	464	18499	0.36481	1	1	0.999906
Annotation Cluster 48	Enrichment Score: 0.40041062774934527
Category	Term	Count	%	PValue	Genes	List Total	Pop Hits	Pop Total	Fold Enrichment	Bonferroni	Benjamini	FDR
GOTERM_BP_DIRECT	GO:0007033~vacuole organization	3	0.277264	0.168963	AT2G05170, AT2G38020, AT2G26890	765	18	18499	4.03028	1	0.920354	0.887555
GOTERM_CC_DIRECT	GO:0031902~late endosome membrane	4	0.369686	0.395833	AT5G06140, AT2G05170, AT2G38020, AT2G26890	1036	55	25147	1.76532	1	1	0.933333
UP_KEYWORDS	Vacuole	7	0.64695	0.940728	AT2G05170, AT4G30510, AT2G04620, AT2G38020, AT3G12100, AT1G51610, AT2G26890	1072	250	26542	0.693261	1	1	0.940728
Annotation Cluster 49	Enrichment Score: 0.3666825863939111
Category	Term	Count	%	PValue	Genes	List Total	Pop Hits	Pop Total	Fold Enrichment	Bonferroni	Benjamini	FDR
GOTERM_MF_DIRECT	GO:0004252~serine-type endopeptidase activity	8	0.739372	0.254687	AT5G19660, AT4G18370, AT5G39830, AT3G59520, AT1G66670, AT3G58460, AT5G45390, AT1G12410	766	122	18171	1.55554	1	1	0.957821
UP_KEYWORDS	Serine protease	6	0.554529	0.266661	AT5G19660, AT4G18370, AT5G39830, AT1G66670, AT5G46390, AT5G45390	1072	86	26542	1.7274	1	0.852015	0.718684
GOTERM_BP_DIRECT	GO:0006508~proteolysis	21	1.94085	0.591251	AT5G19660, AT4G20070, AT4G18370, AT3G59520, AT3G27110, AT1G66670, AT5G46390, AT3G58460, AT1G17870, AT5G45390, AT5G42390, AT1G12410, AT5G39830, AT5G35220, AT3G61540, AT5G43600, AT3G13235, AT2G45270, AT5G05740, AT5G20520, AT5G04710	765	500	18499	1.01563	1	1	0.965405
UP_KEYWORDS	Protease	18	1.66359	0.850222	AT5G19660, AT4G18370, AT3G59520, AT3G27110, AT1G66670, AT5G46390, AT3G58460, AT1G17870, AT5G45390, AT5G42390, AT5G39830, AT5G35220, AT3G61540, AT4G39370, AT4G33410, AT5G05740, AT2G29640, AT5G04710	1072	523	26542	0.852137	1	1	0.850222
Annotation Cluster 50	Enrichment Score: 0.3565124509688539
Category	Term	Count	%	PValue	Genes	List Total	Pop Hits	Pop Total	Fold Enrichment	Bonferroni	Benjamini	FDR
UP_KEYWORDS	Peroxisome biogenesis	4	0.369686	0.0935638	AT3G19720, AT1G47750, AT3G04460, AT1G03000	1072	27	26542	3.66805	1	0.391452	0.330195
GOTERM_CC_DIRECT	GO:0005778~peroxisomal membrane	3	0.277264	0.533187	AT1G47750, AT3G04460, AT1G30520	1036	43	25147	1.69348	1	1	0.933333
UP_KEYWORDS	Peroxisome	5	0.462107	0.784385	AT3G19720, AT1G47750, AT3G04460, AT1G30520, AT4G16210	1072	132	26542	0.937853	1	1	0.846743
GOTERM_CC_DIRECT	GO:0005777~peroxisome	6	0.554529	0.958149	AT3G19720, AT5G58220, AT1G47750, AT3G04460, AT1G30520, AT4G16210	1036	226	25147	0.64442	1	1	0.958149
Annotation Cluster 51	Enrichment Score: 0.23899947155837128
Category	Term	Count	%	PValue	Genes	List Total	Pop Hits	Pop Total	Fold Enrichment	Bonferroni	Benjamini	FDR
GOTERM_MF_DIRECT	GO:0030170~pyridoxal phosphate binding	7	0.64695	0.340433	AT1G08490, AT5G10330, AT1G27980, AT3G46970, AT1G55880, AT4G31990, AT5G46180	766	113	18171	1.4695	1	1	0.957821
UP_KEYWORDS	Pyridoxal phosphate	6	0.554529	0.549626	AT1G08490, AT5G10330, AT1G27980, AT3G46970, AT4G31990, AT5G46180	1072	122	26542	1.21767	1	1	0.846743
INTERPRO	IPR015421:Pyridoxal phosphate-dependent transferase, major region, subdomain 1	5	0.462107	0.57453	AT1G08490, AT5G10330, AT1G27980, AT4G31990, AT5G46180	966	92	22105	1.24364	1	1	0.984161
INTERPRO	IPR015424:Pyridoxal phosphate-dependent transferase	5	0.462107	0.57453	AT1G08490, AT5G10330, AT1G27980, AT4G31990, AT5G46180	966	92	22105	1.24364	1	1	0.984161
UP_KEYWORDS	Aminotransferase	3	0.277264	0.719742	AT5G10330, AT4G31990, AT5G46180	1072	62	26542	1.19803	1	1	0.846743
INTERPRO	IPR015422:Pyridoxal phosphate-dependent transferase, major region, subdomain 2	3	0.277264	0.828136	AT1G08490, AT5G10330, AT5G46180	966	72	22105	0.953459	1	1	0.984161
Annotation Cluster 52	Enrichment Score: 0.22701132800136972
Category	Term	Count	%	PValue	Genes	List Total	Pop Hits	Pop Total	Fold Enrichment	Bonferroni	Benjamini	FDR
INTERPRO	IPR015915:Kelch-type beta propeller	5	0.462107	0.256458	AT5G50310, AT1G51550, AT2G36360, AT4G04670, AT4G03030	966	59	22105	1.93924	1	1	0.984161
INTERPRO	IPR006652:Kelch repeat type 1	4	0.369686	0.842417	AT3G61350, AT2G36360, AT4G04670, AT4G03030	966	105	22105	0.871734	1	1	0.984161
UP_KEYWORDS	Kelch repeat	4	0.369686	0.964768	AT3G61350, AT1G51550, AT4G04670, AT4G03030	1072	165	26542	0.600226	1	1	0.964768
Annotation Cluster 53	Enrichment Score: 0.21616876232000765
Category	Term	Count	%	PValue	Genes	List Total	Pop Hits	Pop Total	Fold Enrichment	Bonferroni	Benjamini	FDR
UP_KEYWORDS	ANK repeat	5	0.462107	0.569877	AT3G03790, AT4G19150, AT2G04740, AT2G26210, AT5G65860	1072	99	26542	1.25047	1	1	0.846743
INTERPRO	IPR020683:Ankyrin repeat-containing domain	6	0.554529	0.575264	AT3G03790, AT4G19150, AT2G04740, AT2G26210, AT5G65860, AT1G01930	966	116	22105	1.1836	1	1	0.984161
INTERPRO	IPR002110:Ankyrin repeat	5	0.462107	0.685245	AT3G03790, AT4G19150, AT2G26210, AT5G65860, AT1G01930	966	106	22105	1.07939	1	1	0.984161
Annotation Cluster 54	Enrichment Score: 0.21491348038224514
Category	Term	Count	%	PValue	Genes	List Total	Pop Hits	Pop Total	Fold Enrichment	Bonferroni	Benjamini	FDR
INTERPRO	IPR003439:ABC transporter-like	7	0.64695	0.419023	AT1G64550, AT5G02270, AT2G01320, AT5G14100, AT4G33460, AT4G25450, AT2G07680	966	119	22105	1.34606	1	1	0.984161
INTERPRO	IPR017871:ABC transporter, conserved site	5	0.462107	0.57453	AT1G64550, AT2G01320, AT4G33460, AT4G25450, AT2G07680	966	92	22105	1.24364	1	1	0.984161
GOTERM_MF_DIRECT	GO:0042626~ATPase activity, coupled to transmembrane movement of substances	3	0.277264	0.941258	AT2G01320, AT4G25450, AT2G07680	766	106	18171	0.671375	1	1	0.957821
Annotation Cluster 55	Enrichment Score: 0.13591063848732224
Category	Term	Count	%	PValue	Genes	List Total	Pop Hits	Pop Total	Fold Enrichment	Bonferroni	Benjamini	FDR
UP_KEYWORDS	Phospholipid biosynthesis	3	0.277264	0.626029	AT4G16700, AT4G04870, AT4G30580	1072	52	26542	1.42842	1	1	0.846743
UP_KEYWORDS	Phospholipid metabolism	3	0.277264	0.656464	AT4G16700, AT4G04870, AT4G30580	1072	55	26542	1.35051	1	1	0.846743
UP_KEYWORDS	Lipid biosynthesis	6	0.554529	0.951619	AT4G16700, AT3G52940, AT2G04540, AT2G04560, AT4G04870, AT4G30580	1072	225	26542	0.660249	1	1	0.951619
Annotation Cluster 56	Enrichment Score: 0.12401533914857445
Category	Term	Count	%	PValue	Genes	List Total	Pop Hits	Pop Total	Fold Enrichment	Bonferroni	Benjamini	FDR
UP_KEYWORDS	Microtubule	7	0.64695	0.647422	AT5G06680, AT1G20060, AT3G63480, AT3G53760, AT5G17620, AT1G18550, AT1G50710	1072	163	26542	1.06328	1	1	0.846743
INTERPRO	IPR019821:Kinesin, motor region, conserved site	3	0.277264	0.658727	AT1G20060, AT3G63480, AT1G18550	966	51	22105	1.34606	1	1	0.984161
UP_KEYWORDS	Motor protein	4	0.369686	0.70199	AT3G19720, AT1G20060, AT3G63480, AT1G18550	1072	89	26542	1.11278	1	1	0.846743
GOTERM_CC_DIRECT	GO:0005871~kinesin complex	3	0.277264	0.70444	AT1G20060, AT3G63480, AT1G18550	1036	59	25147	1.23423	1	1	0.933333
INTERPRO	IPR001752:Kinesin, motor domain	3	0.277264	0.743605	AT1G20060, AT3G63480, AT1G18550	966	60	22105	1.14415	1	1	0.984161
GOTERM_BP_DIRECT	GO:0007018~microtubule-based movement	3	0.277264	0.747858	AT1G20060, AT3G63480, AT1G18550	765	64	18499	1.13352	1	1	0.965405
GOTERM_MF_DIRECT	GO:0003777~microtubule motor activity	3	0.277264	0.799802	AT1G20060, AT3G63480, AT1G18550	766	70	18171	1.01665	1	1	0.957821
GOTERM_CC_DIRECT	GO:0005874~microtubule	5	0.462107	0.902123	AT5G06680, AT1G20060, AT3G63480, AT3G53760, AT1G18550	1036	161	25147	0.753825	1	1	0.933333
GOTERM_MF_DIRECT	GO:0008017~microtubule binding	4	0.369686	0.904449	AT3G19720, AT1G20060, AT3G63480, AT1G18550	766	126	18171	0.753077	1	1	0.957821
Annotation Cluster 57	Enrichment Score: 0.12123940548889442
Category	Term	Count	%	PValue	Genes	List Total	Pop Hits	Pop Total	Fold Enrichment	Bonferroni	Benjamini	FDR
GOTERM_BP_DIRECT	GO:0016310~phosphorylation	10	0.924214	0.432796	AT4G27600, AT1G16900, AT1G22940, AT1G03030, AT1G69200, AT3G61080, AT1G49170, AT1G06730, AT1G78590, AT2G21370	765	198	18499	1.2213	1	1	0.965405
UP_KEYWORDS	Kinase	25	2.31054	0.999997	AT5G01920, AT4G27600, AT1G68830, AT1G69200, AT1G69220, AT5G63610, AT1G03030, AT3G61080, AT3G24190, AT1G78590, AT2G21370, AT3G10700, AT1G16900, AT1G71810, AT1G49170, AT5G57670, AT4G31390, AT4G29380, AT1G80870, AT2G40860, AT1G22940, AT4G16970, AT1G04210, AT1G06730, AT5G51290	1072	1285	26542	0.481699	1	1	0.999997
GOTERM_MF_DIRECT	GO:0016301~kinase activity	15	1.38632	1	AT5G01920, AT4G27600, AT1G16900, AT1G68830, AT1G69200, AT1G69220, AT1G49170, AT5G53450, AT5G63610, AT1G80870, AT1G03030, AT4G16970, AT3G61080, AT1G06730, AT2G21370	766	1039	18171	0.342473	1	1	1
Annotation Cluster 58	Enrichment Score: 0.03099512524635277
Category	Term	Count	%	PValue	Genes	List Total	Pop Hits	Pop Total	Fold Enrichment	Bonferroni	Benjamini	FDR
INTERPRO	IPR001932:Protein phosphatase 2C (PP2C)-like	3	0.277264	0.878442	AT2G30170, AT4G27800, AT2G40860	966	82	22105	0.837184	1	1	0.984161
GOTERM_MF_DIRECT	GO:0004722~protein serine/threonine phosphatase activity	4	0.369686	0.954583	AT1G53710, AT2G30170, AT4G27800, AT2G40860	766	150	18171	0.632585	1	1	0.957821
UP_KEYWORDS	Protein phosphatase	3	0.277264	0.962692	AT2G30170, AT4G27800, AT2G40860	1072	124	26542	0.599016	1	1	0.962692
Annotation Cluster 59	Enrichment Score: 0.002831074849742995
Category	Term	Count	%	PValue	Genes	List Total	Pop Hits	Pop Total	Fold Enrichment	Bonferroni	Benjamini	FDR
UP_KEYWORDS	Signal-anchor	6	0.554529	0.985225	AT1G08660, AT1G27980, AT1G71990, AT1G30000, AT2G19950, AT5G14950	1072	269	26542	0.552253	1	1	0.985225
GOTERM_CC_DIRECT	GO:0000139~Golgi membrane	7	0.64695	0.996977	AT5G19660, AT1G08660, AT3G27530, AT1G71990, AT3G18480, AT2G19950, AT5G14950	1036	355	25147	0.478626	1	1	0.996977
UP_KEYWORDS	Golgi apparatus	10	0.924214	0.998358	AT5G06140, AT5G19660, AT1G08660, AT3G27530, AT1G71990, AT3G55480, AT1G30000, AT3G18480, AT2G19950, AT5G14950	1072	496	26542	0.49918	1	1	0.998358
Annotation Cluster 60	Enrichment Score: 7.76142446094511E-5
Category	Term	Count	%	PValue	Genes	List Total	Pop Hits	Pop Total	Fold Enrichment	Bonferroni	Benjamini	FDR
UP_KEYWORDS	Membrane	218	20.1479	0.999438	AT3G02690, AT1G80680, AT1G59840, AT4G20410, AT3G18480, AT3G28720, AT3G58490, AT1G78915, AT4G16700, AT4G17910, AT3G44880, AT4G32750, AT3G10630, AT1G02145, AT3G03790, AT3G53130, AT5G19620, AT1G14140, AT5G19500, AT3G17040, AT5G14850, AT3G57170, AT4G36440, AT5G39900, AT1G70760, AT5G08740, AT1G60600, AT3G51510, AT4G30580, AT1G11880, AT1G64890, AT5G22340, AT5G19610, AT1G23070, AT1G53710, AT1G73240, AT1…	1072	6456	26542	0.836049	1	1	0.999438
UP_KEYWORDS	Transmembrane helix	175	16.1738	0.999939	AT3G02690, AT5G21430, AT1G32080, AT1G59840, AT3G10915, AT1G55880, AT1G28140, AT3G18480, AT3G28720, AT3G58490, AT1G78915, AT4G16700, AT4G17910, AT1G54780, AT4G32750, AT5G05740, AT3G10630, AT1G02145, AT1G61770, AT3G03790, AT1G14140, AT1G34130, AT5G19500, AT5G14850, AT3G57170, AT3G19180, AT4G36440, AT1G02410, AT3G62360, AT1G70760, AT1G60600, AT3G51510, AT3G07080, AT5G17170, AT4G30580, AT4G35870, AT3…	1072	5505	26542	0.787081	1	1	0.999939
UP_KEYWORDS	Transmembrane	176	16.2662	0.999941	AT3G02690, AT5G21430, AT1G32080, AT1G59840, AT3G10915, AT1G55880, AT1G28140, AT3G18480, AT3G28720, AT3G58490, AT1G78915, AT4G16700, AT4G17910, AT1G54780, AT4G32750, AT1G76570, AT5G05740, AT3G10630, AT1G02145, AT1G61770, AT3G03790, AT1G14140, AT1G34130, AT5G19500, AT5G14850, AT3G57170, AT3G19180, AT4G36440, AT1G02410, AT3G62360, AT1G70760, AT1G60600, AT3G51510, AT3G07080, AT5G17170, AT4G30580, AT4…	1072	5535	26542	0.787288	1	1	0.999941
GOTERM_CC_DIRECT	GO:0016021~integral component of membrane	175	16.1738	0.999967	AT3G02690, AT5G21430, AT1G32080, AT1G59840, AT3G10915, AT1G55880, AT1G28140, AT3G18480, AT3G28720, AT3G58490, AT1G78915, AT4G17910, AT1G54780, AT4G32750, AT1G76570, AT5G05740, AT3G10630, AT1G02145, AT1G61770, AT3G03790, AT1G14140, AT1G34130, AT5G19500, AT5G14850, AT3G57170, AT3G19180, AT4G36440, AT1G02410, AT3G62360, AT1G70760, AT1G60600, AT3G51510, AT3G07080, AT5G17170, AT4G30580, AT4G35870, AT3…	1036	5439	25147	0.78099	1	1	0.999967
Annotation Cluster 61	Enrichment Score: 6.3701433140968E-5
Category	Term	Count	%	PValue	Genes	List Total	Pop Hits	Pop Total	Fold Enrichment	Bonferroni	Benjamini	FDR
GOTERM_MF_DIRECT	GO:0004672~protein kinase activity	10	0.924214	0.998685	AT5G01920, AT4G31390, AT5G53450, AT4G29380, AT1G68830, AT5G22010, AT1G69220, AT1G04210, AT3G24190, AT1G71810	766	482	18171	0.492156	1	1	0.998685
UP_KEYWORDS	Kinase	25	2.31054	0.999997	AT5G01920, AT4G27600, AT1G68830, AT1G69200, AT1G69220, AT5G63610, AT1G03030, AT3G61080, AT3G24190, AT1G78590, AT2G21370, AT3G10700, AT1G16900, AT1G71810, AT1G49170, AT5G57670, AT4G31390, AT4G29380, AT1G80870, AT2G40860, AT1G22940, AT4G16970, AT1G04210, AT1G06730, AT5G51290	1072	1285	26542	0.481699	1	1	0.999997
GOTERM_BP_DIRECT	GO:0006468~protein phosphorylation	14	1.2939	0.999998	AT5G01920, AT1G68830, AT5G22010, AT1G69220, AT1G71810, AT5G57670, AT4G31390, AT5G53450, AT4G29380, AT5G63610, AT1G80870, AT2G40860, AT1G04210, AT3G24190	765	870	18499	0.389131	1	1	0.999998
INTERPRO	IPR011009:Protein kinase-like domain	19	1.75601	1	AT5G01920, AT1G68830, AT1G69220, AT1G71810, AT5G57670, AT4G31390, AT5G64940, AT5G53450, AT4G29380, AT5G63610, AT2G40090, AT1G80870, AT2G40860, AT4G16970, AT1G21650, AT1G78280, AT1G04210, AT3G61080, AT3G24190	966	1067	22105	0.407477	1	1	1
GOTERM_MF_DIRECT	GO:0004674~protein serine/threonine kinase activity	9	0.831793	1	AT5G01920, AT5G57670, AT4G29380, AT1G68830, AT5G63610, AT5G22010, AT2G40860, AT1G80870, AT4G16970	766	804	18171	0.265544	1	1	1
INTERPRO	IPR008271:Serine/threonine-protein kinase, active site	9	0.831793	1	AT5G01920, AT5G57670, AT4G29380, AT1G68830, AT5G63610, AT2G40860, AT1G80870, AT4G16970, AT1G04210	966	798	22105	0.258079	1	1	1
UP_KEYWORDS	Serine/threonine-protein kinase	6	0.554529	1	AT5G01920, AT5G57670, AT1G68830, AT5G63610, AT2G40860, AT1G80870	1072	722	26542	0.205756	1	1	1
INTERPRO	IPR000719:Protein kinase, catalytic domain	14	1.2939	1	AT5G01920, AT1G68830, AT1G69220, AT1G71810, AT5G57670, AT4G31390, AT5G53450, AT4G29380, AT5G63610, AT1G80870, AT2G40860, AT4G16970, AT1G04210, AT3G24190	966	1023	22105	0.31316	1	1	1
INTERPRO	IPR017441:Protein kinase, ATP binding site	5	0.462107	1	AT5G57670, AT1G68830, AT5G63610, AT1G80870, AT1G69220	966	671	22105	0.170514	1	1	1
Annotation Cluster 62	Enrichment Score: 1.510895256437709E-10
Category	Term	Count	%	PValue	Genes	List Total	Pop Hits	Pop Total	Fold Enrichment	Bonferroni	Benjamini	FDR
GOTERM_BP_DIRECT	GO:0006355~regulation of transcription, DNA-templated	42	3.8817	1	AT2G03070, AT4G29940, AT1G09060, AT4G02060, AT2G18760, AT5G23290, AT2G47620, AT5G60960, AT3G12270, AT3G13180, AT5G05660, AT2G21710, AT3G10690, AT1G76630, AT3G53920, AT3G44680, AT2G05120, AT2G45460, AT4G36650, AT2G36740, AT2G02090, AT3G33520, AT1G03190, AT2G33610, AT4G17050, AT3G22590, AT3G09210, AT1G08460, AT2G18410, AT4G09620, AT1G30950, AT3G18520, AT4G12750, AT4G33470, AT3G14120, AT5G64630, AT5…	765	2119	18499	0.479297	1	1	1
UP_KEYWORDS	Transcription	34	3.14233	1	AT2G03070, AT4G29940, AT1G67320, AT5G26880, AT4G02060, AT2G18760, AT2G47620, AT5G60960, AT1G29940, AT2G21710, AT1G73960, AT3G10690, AT1G74850, AT1G76630, AT5G40530, AT3G53920, AT3G44680, AT1G05055, AT4G36650, AT2G02090, AT1G03190, AT2G33610, AT3G22590, AT1G08460, AT2G18410, AT1G30950, AT3G18520, AT4G33470, AT5G64630, AT5G11350, AT4G38160, AT4G10090, AT2G02560, AT5G01310	1072	1968	26542	0.427753	1	1	1
UP_KEYWORDS	Transcription regulation	32	2.95749	1	AT2G03070, AT4G29940, AT5G26880, AT4G02060, AT2G18760, AT2G47620, AT5G60960, AT2G21710, AT1G73960, AT3G10690, AT1G74850, AT1G76630, AT5G40530, AT3G53920, AT3G44680, AT1G05055, AT4G36650, AT2G02090, AT1G03190, AT2G33610, AT3G22590, AT1G08460, AT2G18410, AT1G30950, AT3G18520, AT4G33470, AT5G64630, AT5G11350, AT4G38160, AT4G10090, AT2G02560, AT5G01310	1072	1922	26542	0.412226	1	1	1
GOTERM_BP_DIRECT	GO:0006351~transcription, DNA-templated	29	2.68022	1	AT2G03070, AT4G29940, AT1G12370, AT5G26880, AT4G02060, AT2G18760, AT2G47620, AT5G60960, AT1G29940, AT3G10690, AT1G76630, AT5G40530, AT3G44680, AT1G05055, AT2G02090, AT1G03190, AT2G33610, AT5G22010, AT1G08460, AT2G18410, AT1G30950, AT3G18520, AT4G12750, AT4G33470, AT5G64630, AT5G11350, AT4G10090, AT2G02560, AT5G01310	765	1886	18499	0.371829	1	1	1

## Sheet: TableS7
Table S7. List of BUSCO genes that are also single copy in the 12 scaffold genomes, including orthogroup and superorthogroup classification and functional annotations.
seqname	Orthogroup_ID	Oryza sativa	Brachypodium distachyon	Aegilops tauschii	Sorghum bicolor	Setaria italica	Phyllostachys heterocycla	Musa acuminata	Elaeis guineensis	Spirodella polyrhiza	Vitis vinifera	Nelumbo nucifera	Amborella_trichopoda	SuperOrthogroup 1.2	SuperOrthogroup 1.5	SuperOrthogroup 1.8	SuperOrthogroup 2.0	SuperOrthogroup 2.5	SuperOrthogroup 3.0	SuperOrthogroup 3.5	SuperOrthogroup 4.0	SuperOrthogroup 4.5	SuperOrthogroup 5.0	AHRD Descriptions	Pfam Domains	InterProScan Descriptions	GO Molecular Functions	GO Biological Processes	GO Cellular Components
AT1G21710.1	8260	1	1	1	1	1	1	1	1	1	1	1	1	1	1	1	3	3	1	1	1	1	1	N-glycosylase/DNA lyase [0.917] | Leucine-rich repeat receptor-like protein kinase family protein [0.083]	HhH-GPD (PF00730) [1.000] | OGG_N (PF07934) [0.750] | LRR_1 (PF00560) [0.083] | LRR_8 (PF13855) [0.083] | Pkinase (PF00069) [0.083]	HhH-GPD domain (IPR003265) [1.000] | 8-oxoguanine DNA glycosylase, N-terminal (IPR012904) [0.750] | Protein kinase domain (IPR000719) [0.083] | Leucine-rich repeat (IPR001611) [0.083]	oxidized purine nucleobase lesion DNA N-glycosylase activity (GO:0008534) [0.750] | damaged DNA binding (GO:0003684) [0.750] | ATP binding (GO:0005524) [0.083] | protein binding (GO:0005515) [0.083] | protein kinase activity (GO:0004672) [0.083]	base-excision repair (GO:0006284) [1.000] | nucleotide-excision repair (GO:0006289) [0.750] | protein phosphorylation (GO:0006468) [0.083]	NULL / Representative annotation below 0.1%
AT3G44890.1	8460	1	1	1	1	1	1	1	1	1	1	1	1	995	2028	2398	2583	2921	3150	3348	3487	3616	3703	50S ribosomal protein L9 [1.000]	Ribosomal_L9_C (PF03948) [1.000] | Ribosomal_L9_N (PF01281) [1.000]	Ribosomal protein L9, N-terminal (IPR020070) [1.000] | Ribosomal protein L9, C-terminal (IPR020069) [1.000]	NULL / Representative annotation below 0.1%	NULL / Representative annotation below 0.1%	NULL / Representative annotation below 0.1%
AT1G63940.2	8462	1	1	1	1	1	1	1	1	1	1	1	1	117	529	630	546	550	548	535	521	511	503	monodehydroascorbate reductase 6 [1.000]	Pyr_redox_2 (PF07992) [1.000] | Pyr_redox (PF00070) [0.917]	Pyridine nucleotide-disulphide oxidoreductase, FAD/NAD(P)-binding domain (IPR023753) [1.000] | Pyridine nucleotide-disulphide oxidoreductase, NAD-binding domain (IPR001327) [0.917]	oxidoreductase activity (GO:0016491) [1.000] | flavin adenine dinucleotide binding (GO:0050660) [0.917]	oxidation-reduction process (GO:0055114) [1.000]	NULL / Representative annotation below 0.1%
AT5G05200.1	8463	1	1	1	1	1	1	1	1	1	1	1	1	215	211	183	175	174	166	161	151	148	143	Protein kinase superfamily protein [1.000]	ABC1 (PF03109) [0.917]	UbiB domain (IPR004147) [0.917]	NULL / Representative annotation below 0.1%	NULL / Representative annotation below 0.1%	NULL / Representative annotation below 0.1%
AT3G45880.1	8464	1	1	1	1	1	1	1	1	1	1	1	1	2	2	3	1	1	2	2	2	2	2	2-oxoglutarate (2OG) and Fe(II)-dependent oxygenase superfamily protein [0.500] | JmjC domain-containing protein 7 [0.417] | Pentatricopeptide repeat-containing protein [0.083]	Cupin_8 (PF13621) [1.000] | PPR (PF01535) [0.083]	Pentatricopeptide repeat (IPR002885) [0.083]	NULL / Representative annotation below 0.1%	NULL / Representative annotation below 0.1%	NULL / Representative annotation below 0.1%
AT1G52530.1	8465	1	1	1	1	1	1	1	1	1	1	1	1	SINGLETON	SINGLETON	SINGLETON	SINGLETON	SINGLETON	SINGLETON	SINGLETON	SINGLETON	SINGLETON	SINGLETON	Checkpoint protein hus1 homolog [0.500]	Hus1 (PF04005) [1.000]	Checkpoint protein Hus1/Mec3 (IPR007150) [1.000]	NULL / Representative annotation below 0.1%	DNA damage checkpoint (GO:0000077) [1.000] | DNA repair (GO:0006281) [1.000]	checkpoint clamp complex (GO:0030896) [1.000]
AT1G07700.3	8474	1	1	1	1	1	1	1	1	1	1	1	1	30	77	102	110	278	477	464	447	438	433	Thioredoxin superfamily protein [1.000]	Thioredoxin (PF00085) [1.000]	Thioredoxin domain (IPR013766) [1.000]	NULL / Representative annotation below 0.1%	cell redox homeostasis (GO:0045454) [1.000]	NULL / Representative annotation below 0.1%
AT1G28320.1	8477	1	1	1	1	1	1	1	1	1	1	1	1	134	73	144	127	363	355	338	381	373	366	protease-related [1.000]	Trypsin_2 (PF13365) [1.000]	NULL / Representative annotation below 0.1%	NULL / Representative annotation below 0.1%	NULL / Representative annotation below 0.1%	NULL / Representative annotation below 0.1%
AT2G26350.1	8485	1	1	1	1	1	1	1	1	1	1	1	1	470	794	493	379	262	275	352	SINGLETON	SINGLETON	SINGLETON	Peroxisome biogenesis factor 10 [1.000]	Pex2_Pex12 (PF04757) [0.917] | zf-RING_2 (PF13639) [0.583] | zf-C3HC4_2 (PF13923) [0.083]	Pex, N-terminal (IPR006845) [0.917] | Zinc finger, RING-type (IPR001841) [0.583]	protein binding (GO:0005515) [0.583] | zinc ion binding (GO:0008270) [0.583]	NULL / Representative annotation below 0.1%	NULL / Representative annotation below 0.1%
AT3G57680.1	8487	1	1	1	1	1	1	1	1	1	1	1	1	45	789	984	1021	1353	1401	1422	1440	1454	1461	Peptidase S41 family protein [1.000]	Peptidase_S41 (PF03572) [1.000] | PDZ (PF00595) [0.500] | PDZ_2 (PF13180) [0.417]	Interphotoreceptor retinol-binding (IPR005151) [1.000] | PDZ domain (IPR001478) [0.917]	serine-type peptidase activity (GO:0008236) [1.000] | protein binding (GO:0005515) [0.917]	proteolysis (GO:0006508) [1.000]	NULL / Representative annotation below 0.1%
AT5G40660.1	8489	1	1	1	1	1	1	1	1	1	1	1	1	SINGLETON	SINGLETON	SINGLETON	SINGLETON	SINGLETON	SINGLETON	SINGLETON	SINGLETON	SINGLETON	SINGLETON	ATP synthase mitochondrial F1 complex assembly factor 2 [0.833] | ATP12 protein-related [0.167]	ATP12 (PF07542) [1.000]	ATP12, ATPase F1F0-assembly protein (IPR011419) [1.000]	NULL / Representative annotation below 0.1%	proton-transporting ATP synthase complex assembly (GO:0043461) [1.000]	NULL / Representative annotation below 0.1%
AT3G20780.1	8491	1	1	1	1	1	1	1	1	1	1	1	1	SINGLETON	SINGLETON	SINGLETON	SINGLETON	SINGLETON	SINGLETON	SINGLETON	SINGLETON	SINGLETON	SINGLETON	Type 2 DNA topoisomerase 6 subunit B [1.000]	Topo-VIb_trans (PF09239) [1.000] | HATPase_c (PF02518) [0.917]	DNA topoisomerase VI, subunit B, transducer (IPR015320) [1.000] | Histidine kinase-like ATPase, ATP-binding domain (IPR003594) [0.917]	DNA topoisomerase type II (ATP-hydrolyzing) activity (GO:0003918) [1.000] | DNA binding (GO:0003677) [1.000] | ATP binding (GO:0005524) [0.917]	DNA topological change (GO:0006265) [1.000]	chromosome (GO:0005694) [1.000]
AT5G54880.1	8492	1	1	1	1	1	1	1	1	1	1	1	1	996	2029	2399	2584	2922	3151	3349	3488	3617	3704	DTW domain-containing protein [1.000]	DTW (PF03942) [1.000]	DTW (IPR005636) [1.000]	NULL / Representative annotation below 0.1%	NULL / Representative annotation below 0.1%	NULL / Representative annotation below 0.1%
AT4G24090.1	8493	1	1	1	1	1	1	1	1	1	1	1	1	SINGLETON	SINGLETON	SINGLETON	SINGLETON	SINGLETON	SINGLETON	SINGLETON	SINGLETON	SINGLETON	SINGLETON	Unkown protein / Representative AHRD below 0.1%	NULL / Representative annotation below 0.1%	NULL / Representative annotation below 0.1%	NULL / Representative annotation below 0.1%	NULL / Representative annotation below 0.1%	NULL / Representative annotation below 0.1%
AT3G56840.1	8495	1	1	1	1	1	1	1	1	1	1	1	1	1	1	1	12	6	8	11	10	11	10	L-2-hydroxyglutarate dehydrogenase, mitochondrial [0.917] | somatic embryogenesis receptor-like kinase 2 [0.083]	DAO (PF01266) [1.000] | LRR_1 (PF00560) [0.083] | LRRNT_2 (PF08263) [0.083] | LRR_4 (PF12799) [0.083]	FAD dependent oxidoreductase (IPR006076) [1.000] | Leucine-rich repeat-containing N-terminal, type 2 (IPR013210) [0.083] | Leucine rich repeat 4 (IPR025875) [0.083] | Leucine-rich repeat (IPR001611) [0.083]	oxidoreductase activity (GO:0016491) [1.000] | protein binding (GO:0005515) [0.083]	oxidation-reduction process (GO:0055114) [1.000]	NULL / Representative annotation below 0.1%
AT5G19180.1	8496	1	1	1	1	1	1	1	1	1	1	1	1	82	144	187	182	188	265	319	312	404	580	NEDD8-activating enzyme E1 catalytic subunit [1.000]	ThiF (PF00899) [1.000] | UBACT (PF02134) [1.000] | UBA_e1_thiolCys (PF10585) [1.000] | E2_bind (PF08825) [0.917]	UBA/THIF-type NAD/FAD binding fold (IPR000594) [1.000] | Ubiquitin-activating enzyme (IPR019572) [1.000] | Ubiquitin-activating enzyme repeat (IPR000127) [1.000] | E2 binding (IPR014929) [0.917]	ATP binding (GO:0005524) [1.000] | small protein activating enzyme activity (GO:0008641) [1.000] | catalytic activity (GO:0003824) [1.000] | acid-amino acid ligase activity (GO:0016881) [0.917]	cellular protein modification process (GO:0006464) [1.000] | protein neddylation (GO:0045116) [0.917]	NULL / Representative annotation below 0.1%
AT1G80880.1	8501	1	1	1	1	1	1	1	1	1	1	1	1	2	2	3	1	2150	2277	1701	1731	1750	1766	Pentatricopeptide repeat-containing protein [1.000]	PPR (PF01535) [1.000] | PPR_2 (PF13041) [0.833] | PPR_3 (PF13812) [0.583]	Pentatricopeptide repeat (IPR002885) [1.000]	NULL / Representative annotation below 0.1%	NULL / Representative annotation below 0.1%	NULL / Representative annotation below 0.1%
AT4G35910.1	8502	1	1	1	1	1	1	1	1	1	1	1	1	51	131	275	272	265	238	246	245	246	235	Cytoplasmic tRNA 2-thiolation protein 2 [0.917] | CYCLIN D1;1 [0.083]	DUF2392 (PF10288) [0.917] | Cyclin_N (PF00134) [0.083]	Thiouridylase, cytoplasmic, subunit 2 (IPR019407) [0.917] | Cyclin, N-terminal (IPR006671) [0.083]	tRNA binding (GO:0000049) [0.917]	tRNA thio-modification (GO:0034227) [0.917] | tRNA wobble uridine modification (GO:0002098) [0.917]	NULL / Representative annotation below 0.1%
AT4G23840.1	8503	1	1	1	1	1	1	1	1	1	1	1	1	1	110	524	188	173	162	186	179	189	205	Leucine-rich repeat (LRR) family protein [0.833] | Leucine-rich receptor-like protein kinase family protein [0.083] | F-box/LRR-repeat protein 13 [0.083]	LRR_6 (PF13516) [1.000] | LRR_4 (PF12799) [0.167] | LRR_7 (PF13504) [0.167] | LRR_1 (PF00560) [0.083]	Leucine rich repeat 4 (IPR025875) [0.167] | Leucine-rich repeat (IPR001611) [0.083]	protein binding (GO:0005515) [0.083]	NULL / Representative annotation below 0.1%	NULL / Representative annotation below 0.1%
AT5G46420.1	8506	1	1	1	1	1	1	1	1	1	1	1	1	364	981	1055	1096	577	2104	2186	2239	2285	2315	Ribosome maturation factor RimM [1.000]	RimM (PF01782) [0.917] | PRC (PF05239) [0.750]	RimM protein (IPR002676) [0.917] | PRC-barrel domain (IPR027275) [0.750]	NULL / Representative annotation below 0.1%	rRNA processing (GO:0006364) [0.917]	NULL / Representative annotation below 0.1%
AT3G09660.1	8507	1	1	1	1	1	1	1	1	1	1	1	1	59	354	420	428	415	405	385	379	370	364	DNA replication licensing factor MCM2 [0.500] | DNA replication licensing factor Mcm6 [0.083] | DNA replication licensing factor MCM3 [0.083] | DNA replication licensing factor mcm6 [0.083] | DNA replication licensing factor Mcm2 [0.083] | DNA helicase MCM8 [0.083] | DNA replication licensing factor mcm2 [0.083]	MCM (PF00493) [1.000] | MCM_N (PF14551) [0.500]	Mini-chromosome maintenance, DNA-dependent ATPase (IPR001208) [1.000] | MCM N-terminal domain (IPR027925) [0.500]	ATP binding (GO:0005524) [1.000] | DNA binding (GO:0003677) [1.000]	DNA replication (GO:0006260) [1.000]	NULL / Representative annotation below 0.1%
AT1G50510.1	8513	1	1	1	1	1	1	1	1	1	1	1	1	SINGLETON	SINGLETON	SINGLETON	SINGLETON	SINGLETON	SINGLETON	SINGLETON	SINGLETON	SINGLETON	SINGLETON	Pseudouridine-5'-phosphate glycosidase [1.000]	Indigoidine_A (PF04227) [1.000]	Pseudouridine-5'-phosphate glycosidase (IPR007342) [1.000]	hydrolase activity, acting on glycosyl bonds (GO:0016798) [1.000]	NULL / Representative annotation below 0.1%	NULL / Representative annotation below 0.1%
AT1G04620.1	8515	1	1	1	1	1	1	1	1	1	1	1	1	176	1513	1732	1830	2007	2124	2208	2262	2308	2338	Coenzyme F420 hydrogenase subunit beta [0.750] | 7-hydroxymethyl chlorophyll a reductase, chloroplastic [0.250]	FrhB_FdhB_C (PF04432) [1.000] | FrhB_FdhB_N (PF04422) [0.917]	Coenzyme F420 hydrogenase/dehydrogenase beta subunit, C-terminal (IPR007525) [1.000] | Coenzyme F420 hydrogenase/dehydrogenase beta subunit, N-terminal (IPR007516) [0.917]	NULL / Representative annotation below 0.1%	NULL / Representative annotation below 0.1%	NULL / Representative annotation below 0.1%
AT1G30130.1	8516	1	1	1	1	1	1	1	1	1	1	1	1	SINGLETON	SINGLETON	SINGLETON	SINGLETON	SINGLETON	SINGLETON	SINGLETON	SINGLETON	SINGLETON	SINGLETON	Unkown protein / Representative AHRD below 0.1%	DUF1365 (PF07103) [1.000]	Protein of unknown function DUF1365 (IPR010775) [1.000]	NULL / Representative annotation below 0.1%	NULL / Representative annotation below 0.1%	NULL / Representative annotation below 0.1%
AT3G05480.3	8517	1	1	1	1	1	1	1	1	1	1	1	1	SINGLETON	SINGLETON	SINGLETON	SINGLETON	SINGLETON	SINGLETON	SINGLETON	SINGLETON	SINGLETON	SINGLETON	cell cycle checkpoint control protein family [1.000]	Rad9 (PF04139) [1.000]	Rad9/Ddc1 (IPR007268) [1.000]	NULL / Representative annotation below 0.1%	DNA damage checkpoint (GO:0000077) [1.000]	checkpoint clamp complex (GO:0030896) [1.000]
AT5G20990.1	8521	1	1	1	1	1	1	1	1	1	1	1	1	SINGLETON	SINGLETON	SINGLETON	SINGLETON	SINGLETON	SINGLETON	SINGLETON	SINGLETON	SINGLETON	SINGLETON	Molybdopterin molybdenumtransferase [0.917] | Molybdopterin biosynthesis protein CNX1 [0.083]	MoeA_N (PF03453) [0.917] | MoCF_biosynth (PF00994) [0.917] | MoeA_C (PF03454) [0.917]	MoeA, N-terminal and linker domain (IPR005110) [0.917] | MoeA, C-terminal, domain IV (IPR005111) [0.917] | Molybdopterin binding domain (IPR001453) [0.917]	NULL / Representative annotation below 0.1%	molybdopterin cofactor biosynthetic process (GO:0032324) [1.000] | Mo-molybdopterin cofactor biosynthetic process (GO:0006777) [0.917]	NULL / Representative annotation below 0.1%
AT1G27752.1	8523	1	1	1	1	1	1	1	1	1	1	1	1	SINGLETON	SINGLETON	SINGLETON	SINGLETON	SINGLETON	SINGLETON	SINGLETON	SINGLETON	SINGLETON	SINGLETON	Ubiquitin system component Cue protein [1.000]	CUE (PF02845) [1.000]	Ubiquitin system component Cue (IPR003892) [1.000]	protein binding (GO:0005515) [1.000]	NULL / Representative annotation below 0.1%	NULL / Representative annotation below 0.1%
AT2G31060.3	8525	1	1	1	1	1	1	1	1	1	1	1	1	23	157	161	973	1010	1039	1027	1019	999	1005	GTP-binding protein TypA/BipA homolog [0.750] | GTP-binding protein TypA/BipA [0.250]	GTP_EFTU_D2 (PF03144) [1.000] | GTP_EFTU (PF00009) [1.000] | EFG_C (PF00679) [0.833]	Elongation factor, GTP-binding domain (IPR000795) [1.000] | Translation elongation factor EFTu/EF1A, domain 2 (IPR004161) [1.000] | Translation elongation factor EFG, V domain (IPR000640) [0.833]	GTPase activity (GO:0003924) [1.000] | GTP binding (GO:0005525) [1.000]	NULL / Representative annotation below 0.1%	NULL / Representative annotation below 0.1%
AT1G31410.1	8526	1	1	1	1	1	1	1	1	1	1	1	1	73	333	340	335	713	890	880	873	850	854	Spermidine/putrescine-binding periplasmic protein 1 [0.500] | Spermidine/putrescine-binding periplasmic protein 2 [0.250] | Spermidine/putrescine-binding periplasmic protein [0.250]	SBP_bac_6 (PF13343) [1.000] | Myb_DNA-bind_4 (PF13837) [0.083]	NULL / Representative annotation below 0.1%	NULL / Representative annotation below 0.1%	NULL / Representative annotation below 0.1%	NULL / Representative annotation below 0.1%
AT3G24560.2	8532	1	1	1	1	1	1	1	1	1	1	1	1	193	522	514	534	667	682	678	661	647	642	tRNA(Ile)-lysidine synthase [0.833] | Adenine nucleotide alpha hydrolases-like superfamily protein [0.167]	ATP_bind_3 (PF01171) [1.000]	tRNA(Ile)-lysidine/2-thiocytidine synthase (IPR011063) [1.000]	NULL / Representative annotation below 0.1%	NULL / Representative annotation below 0.1%	NULL / Representative annotation below 0.1%
AT5G49580.1	8533	1	1	1	1	1	1	1	1	1	1	1	1	4	22	16	1659	1809	1898	1964	2013	2045	2068	Chaperone protein DnaJ [0.917] | Chaperone DnaJ-domain superfamily protein [0.083]	Jiv90 (PF14901) [1.000] | DnaJ (PF00226) [0.917]	DnaJ domain (IPR001623) [0.917]	NULL / Representative annotation below 0.1%	NULL / Representative annotation below 0.1%	NULL / Representative annotation below 0.1%
AT1G56345.1	8534	1	1	1	1	1	1	1	1	1	1	1	1	83	418	610	634	629	636	623	754	592	490	Ribosomal large subunit pseudouridine synthase D [0.500] | Ribosomal large subunit pseudouridine synthase C [0.417] | RNA pseudouridine synthase 1 [0.083]	PseudoU_synth_2 (PF00849) [0.917]	Pseudouridine synthase, RsuA/RluB/C/D/E/F (IPR006145) [0.917]	RNA binding (GO:0003723) [0.917] | pseudouridine synthase activity (GO:0009982) [0.917]	pseudouridine synthesis (GO:0001522) [0.917] | RNA modification (GO:0009451) [0.917]	NULL / Representative annotation below 0.1%
AT3G02450.1	8538	1	1	1	1	1	1	1	1	1	1	1	1	3	51	45	40	32	133	152	143	136	134	ATP-dependent zinc metalloprotease FtsH [0.833] | ATP-dependent zinc metalloprotease FtsH 2 [0.083] | ATP-dependent zinc metalloprotease FtsH 4 [0.083]	AAA (PF00004) [1.000] | FtsH_ext (PF06480) [0.750]	ATPase, AAA-type, core (IPR003959) [1.000] | Peptidase M41, FtsH extracellular (IPR011546) [0.750]	ATP binding (GO:0005524) [1.000] | metalloendopeptidase activity (GO:0004222) [0.750] | zinc ion binding (GO:0008270) [0.750]	NULL / Representative annotation below 0.1%	integral component of membrane (GO:0016021) [0.750]
AT1G13990.3	8541	1	1	1	1	1	1	1	1	1	1	1	1	SINGLETON	SINGLETON	SINGLETON	SINGLETON	SINGLETON	SINGLETON	SINGLETON	SINGLETON	SINGLETON	SINGLETON	Unkown protein / Representative AHRD below 0.1%	DUF3110 (PF11360) [0.917]	Protein of unknown function DUF3110 (IPR021503) [0.917]	NULL / Representative annotation below 0.1%	NULL / Representative annotation below 0.1%	NULL / Representative annotation below 0.1%
AT5G44635.1	8544	1	1	1	1	1	1	1	1	1	1	1	1	59	354	420	428	415	405	385	379	370	364	DNA replication licensing factor mcm6 [0.917] | DNA replication licensing factor Mcm6 [0.083]	MCM (PF00493) [1.000] | MCM_N (PF14551) [1.000]	MCM N-terminal domain (IPR027925) [1.000] | Mini-chromosome maintenance, DNA-dependent ATPase (IPR001208) [1.000]	ATP binding (GO:0005524) [1.000] | DNA binding (GO:0003677) [1.000]	DNA replication (GO:0006260) [1.000]	NULL / Representative annotation below 0.1%
AT1G72090.1	8546	1	1	1	1	1	1	1	1	1	1	1	1	224	627	953	990	1032	1062	1054	1411	1419	1429	Threonylcarbamoyladenosine tRNA methylthiotransferase [1.000]	Radical_SAM (PF04055) [1.000] | UPF0004 (PF00919) [1.000]	Radical SAM (IPR007197) [1.000] | Methylthiotransferase, N-terminal (IPR013848) [1.000]	iron-sulfur cluster binding (GO:0051536) [1.000] | 4 iron, 4 sulfur cluster binding (GO:0051539) [1.000] | catalytic activity (GO:0003824) [1.000]	RNA modification (GO:0009451) [1.000]	NULL / Representative annotation below 0.1%
AT2G42710.1	8550	1	1	1	1	1	1	1	1	1	1	1	1	127	1797	2122	2291	2605	2819	2996	3128	3248	3326	50S ribosomal protein L1 [1.000]	Ribosomal_L1 (PF00687) [1.000]	Ribosomal protein L1/ribosomal biogenesis protein (IPR028364) [1.000]	NULL / Representative annotation below 0.1%	NULL / Representative annotation below 0.1%	NULL / Representative annotation below 0.1%
AT1G75010.1	8552	1	1	1	1	1	1	1	1	1	1	1	1	73	653	564	588	585	586	575	555	544	540	Phosphatidylinositol-4-phosphate 5-kinase family protein [0.917] | Protein ACCUMULATION AND REPLICATION OF CHLOROPLASTS 3 [0.083]	MORN (PF02493) [0.917] | Myb_DNA-bind_4 (PF13837) [0.083]	MORN motif (IPR003409) [0.917]	NULL / Representative annotation below 0.1%	NULL / Representative annotation below 0.1%	NULL / Representative annotation below 0.1%
AT1G74530.3	8553	1	1	1	1	1	1	1	1	1	1	1	1	SINGLETON	SINGLETON	SINGLETON	SINGLETON	SINGLETON	SINGLETON	SINGLETON	SINGLETON	SINGLETON	SINGLETON	Unkown protein / Representative AHRD below 0.1%	NULL / Representative annotation below 0.1%	NULL / Representative annotation below 0.1%	NULL / Representative annotation below 0.1%	NULL / Representative annotation below 0.1%	NULL / Representative annotation below 0.1%
AT1G26170.1	8555	1	1	1	1	1	1	1	1	1	1	1	1	137	1679	1953	2092	2355	2533	2690	2795	2889	2953	ARM repeat superfamily protein [0.583] | Importin-9 [0.417]	IBN_N (PF03810) [0.500] | Xpo1 (PF08389) [0.417] | HEAT_EZ (PF13513) [0.083]	Importin-beta, N-terminal domain (IPR001494) [0.500] | Exportin-1/Importin-beta-like (IPR013598) [0.417]	Ran GTPase binding (GO:0008536) [0.500]	intracellular protein transport (GO:0006886) [0.500]	NULL / Representative annotation below 0.1%
AT4G27700.1	8565	1	1	1	1	1	1	1	1	1	1	1	1	108	46	1959	2101	2363	2546	2703	2811	2904	2969	Rhodanese-like domain-containing protein 14, chloroplastic [0.583] | Rhodanese/Cell cycle control phosphatase superfamily protein [0.417]	Rhodanese (PF00581) [0.917]	Rhodanese-like domain (IPR001763) [0.917]	NULL / Representative annotation below 0.1%	NULL / Representative annotation below 0.1%	NULL / Representative annotation below 0.1%
AT4G34360.1	8566	1	1	1	1	1	1	1	1	1	1	1	1	132	784	814	844	861	871	862	854	830	832	S-adenosyl-L-methionine-dependent methyltransferases superfamily protein [0.833] | Methyltransferase-like protein 13 [0.167]	Methyltransf_31 (PF13847) [0.917] | Methyltransf_11 (PF08241) [0.083]	Methyltransferase domain (IPR025714) [0.917] | Methyltransferase type 11 (IPR013216) [0.083]	methyltransferase activity (GO:0008168) [0.083]	metabolic process (GO:0008152) [0.083]	NULL / Representative annotation below 0.1%
AT2G31530.1	8567	1	1	1	1	1	1	1	1	1	1	1	1	977	2008	2375	2559	2896	3125	3321	3460	3589	3675	Protein translocase subunit SecY [0.917] | Preprotein translocase subunit SCY2, chloroplastic [0.083]	SecY (PF00344) [1.000]	SecY/SEC61-alpha family (IPR002208) [1.000]	NULL / Representative annotation below 0.1%	protein transport (GO:0015031) [1.000]	membrane (GO:0016020) [1.000]
AT1G77090.1	8568	1	1	1	1	1	1	1	1	1	1	1	1	220	459	445	451	443	437	3242	3381	3509	3594	Mog1/PsbP/DUF1795-like photosystem II reaction center PsbP family protein [0.667] | PsbP domain-containing protein 4, chloroplastic [0.333]	PsbP (PF01789) [1.000]	Photosystem II PsbP, oxygen evolving complex (IPR002683) [1.000]	calcium ion binding (GO:0005509) [1.000]	photosynthesis (GO:0015979) [1.000]	photosystem II (GO:0009523) [1.000] | extrinsic component of membrane (GO:0019898) [1.000] | photosystem II oxygen evolving complex (GO:0009654) [1.000]
AT2G42450.1	8569	1	1	1	1	1	1	1	1	1	1	1	1	309	380	357	767	775	1258	1266	1269	1265	1265	alpha/beta-Hydrolases superfamily protein [0.417] | Sn1-specific diacylglycerol lipase beta [0.333] | Mono-/di-acylglycerol lipase, N-terminal;Lipase, class 3 [0.250]	Lipase_3 (PF01764) [1.000]	Lipase, class 3 (IPR002921) [1.000]	triglyceride lipase activity (GO:0004806) [1.000]	lipid metabolic process (GO:0006629) [1.000]	NULL / Representative annotation below 0.1%
AT5G65000.1	8571	1	1	1	1	1	1	1	1	1	1	1	1	100	70	58	88	193	207	2592	2690	2771	2828	UDP-N-acetylglucosamine transporter [0.833] | Nucleotide-sugar transporter family protein [0.167]	Nuc_sug_transp (PF04142) [0.917]	Nucleotide-sugar transporter (IPR007271) [0.917]	sugar:hydrogen symporter activity (GO:0005351) [0.917]	carbohydrate transport (GO:0008643) [0.917]	Golgi membrane (GO:0000139) [0.917] | integral component of membrane (GO:0016021) [0.917]
AT3G48380.3	8580	1	1	1	1	1	1	1	1	1	1	1	1	9	70	58	88	1569	1636	521	503	495	489	Ufm1-specific protease 2 [0.833] | Peptidase C78, ubiquitin fold modifier-specific peptidase 1/ 2 [0.167]	Peptidase_C78 (PF07910) [0.833]	Peptidase C78, ubiquitin fold modifier-specific peptidase 1/ 2 (IPR012462) [0.833]	NULL / Representative annotation below 0.1%	NULL / Representative annotation below 0.1%	NULL / Representative annotation below 0.1%
AT3G06850.1	8585	1	1	1	1	1	1	1	1	1	1	1	1	84	240	225	216	192	206	301	340	455	446	Dihydrolipoyllysine-residue acetyltransferase component of pyruvate dehydrogenase complex [1.000]	2-oxoacid_dh (PF00198) [1.000] | E3_binding (PF02817) [1.000] | Biotin_lipoyl (PF00364) [1.000]	Biotin/lipoyl attachment (IPR000089) [1.000] | 2-oxoacid dehydrogenase acyltransferase, catalytic domain (IPR001078) [1.000] | E3 binding (IPR004167) [1.000]	transferase activity, transferring acyl groups (GO:0016746) [1.000]	metabolic process (GO:0008152) [1.000]	NULL / Representative annotation below 0.1%
AT5G45170.1	8587	1	1	1	1	1	1	1	1	1	1	1	1	32	19	11	9	8	9	10	9	8	8	Haloacid dehalogenase-like hydrolase (HAD) superfamily protein [0.917] | NAC domain containing protein 42 [0.083]	HAD_2 (PF13419) [0.083] | NAM (PF02365) [0.083]	HAD-like domain (IPR023214) [0.083] | NAC domain (IPR003441) [0.083]	DNA binding (GO:0003677) [0.083]	regulation of transcription, DNA-templated (GO:0006355) [0.083]	NULL / Representative annotation below 0.1%
AT5G19570.1	8588	1	1	1	1	1	1	1	1	1	1	1	1	SINGLETON	SINGLETON	SINGLETON	SINGLETON	SINGLETON	SINGLETON	SINGLETON	SINGLETON	SINGLETON	SINGLETON	Transmembrane protein 234 homolog [0.333]	UPF0546 (PF10639) [1.000]	Uncharacterised protein family UPF0546 (IPR018908) [1.000]	NULL / Representative annotation below 0.1%	NULL / Representative annotation below 0.1%	NULL / Representative annotation below 0.1%
AT3G47860.1	8589	1	1	1	1	1	1	1	1	1	1	1	1	50	610	618	641	767	772	772	761	740	738	chloroplastic lipocalin [1.000]	Lipocalin_2 (PF08212) [0.917]	Lipocalin/cytosolic fatty-acid binding domain (IPR000566) [0.917]	NULL / Representative annotation below 0.1%	NULL / Representative annotation below 0.1%	NULL / Representative annotation below 0.1%
AT3G49080.1	8590	1	1	1	1	1	1	1	1	1	1	1	1	125	699	1094	1468	1563	1630	1654	1679	1695	1707	30S ribosomal protein S9 [1.000]	Ribosomal_S9 (PF00380) [1.000]	Ribosomal protein S9 (IPR000754) [1.000]	structural constituent of ribosome (GO:0003735) [1.000]	translation (GO:0006412) [1.000]	ribosome (GO:0005840) [1.000]
AT5G50870.2	8591	1	1	1	1	1	1	1	1	1	1	1	1	14	79	83	79	71	71	79	74	71	66	ubiquitin-conjugating enzyme 27 [1.000]	UQ_con (PF00179) [1.000] | UBA (PF00627) [1.000]	Ubiquitin-conjugating enzyme, E2 (IPR000608) [1.000] | Ubiquitin-associated domain/translation elongation factor EF-Ts, N-terminal (IPR000449) [1.000]	protein binding (GO:0005515) [1.000] | acid-amino acid ligase activity (GO:0016881) [1.000]	NULL / Representative annotation below 0.1%	NULL / Representative annotation below 0.1%
AT4G17740.1	8593	1	1	1	1	1	1	1	1	1	1	1	1	45	789	984	1021	1353	1401	1422	1440	1454	1461	Peptidase S41 family protein [1.000]	Peptidase_S41 (PF03572) [1.000] | PDZ_2 (PF13180) [0.750] | PDZ (PF00595) [0.167]	Interphotoreceptor retinol-binding (IPR005151) [1.000] | PDZ domain (IPR001478) [0.917]	serine-type peptidase activity (GO:0008236) [1.000] | protein binding (GO:0005515) [0.917]	proteolysis (GO:0006508) [1.000]	NULL / Representative annotation below 0.1%
AT2G20635.1	8594	1	1	1	1	1	1	1	1	1	1	1	1	572	1038	1136	1179	1239	1287	1298	1305	1309	1314	Mitotic checkpoint serine/threonine-protein kinase BUB1 [0.667] | Checkpoint serine/threonine-protein kinase BUB1 [0.167] | Serine/threonine-protein kinase ppk21 [0.083] | serine/threonine protein kinase 2 [0.083]	Pkinase (PF00069) [0.917] | Mad3_BUB1_I (PF08311) [0.833]	Protein kinase domain (IPR000719) [0.917] | Mad3/BUB1 homology region 1 (IPR013212) [0.833]	ATP binding (GO:0005524) [0.917] | protein kinase activity (GO:0004672) [0.917]	protein phosphorylation (GO:0006468) [0.917]	NULL / Representative annotation below 0.1%
AT1G19140.2	8601	1	1	1	1	1	1	1	1	1	1	1	1	710	1489	1697	1793	1969	2081	2162	2216	2261	2291	Ubiquinone biosynthesis protein COQ9, mitochondrial [0.833] | Ubiquinone biosynthesis protein COQ9-A, mitochondrial [0.083]	COQ9 (PF08511) [0.917]	COQ9 (IPR013718) [0.917]	NULL / Representative annotation below 0.1%	NULL / Representative annotation below 0.1%	NULL / Representative annotation below 0.1%
AT3G07670.1	8608	1	1	1	1	1	1	1	1	1	1	1	1	134	287	285	563	363	355	338	381	373	366	Histone-lysine N-methyltransferase setd3 [1.000]	Rubis-subs-bind (PF09273) [1.000] | SET (PF00856) [1.000]	SET domain (IPR001214) [1.000] | Rubisco LSMT, substrate-binding domain (IPR015353) [1.000]	protein binding (GO:0005515) [1.000]	NULL / Representative annotation below 0.1%	NULL / Representative annotation below 0.1%
AT5G40820.1	8613	1	1	1	1	1	1	1	1	1	1	1	1	73	235	265	1138	2126	1623	1646	2409	2469	2498	Serine/threonine-protein kinase ATR [1.000]	UME (PF08064) [1.000] | FAT (PF02259) [1.000] | PI3_PI4_kinase (PF00454) [1.000] | FATC (PF02260) [0.917]	UME (IPR012993) [1.000] | Phosphatidylinositol 3-/4-kinase, catalytic domain (IPR000403) [1.000] | PIK-related kinase, FAT (IPR003151) [1.000] | PIK-related kinase, FATC (IPR003152) [0.917]	protein binding (GO:0005515) [1.000] | protein serine/threonine kinase activity (GO:0004674) [1.000] | phosphotransferase activity, alcohol group as acceptor (GO:0016773) [1.000]	NULL / Representative annotation below 0.1%	NULL / Representative annotation below 0.1%
AT1G60000.1	8618	1	1	1	1	1	1	1	1	1	1	1	1	10	7	8	8	16	61	53	34	44	51	31-kDa RNA binding protein [0.750] | RNA-binding (RRM/RBD/RNP motifs) family protein [0.250]	RRM_1 (PF00076) [1.000] | RRM_5 (PF13893) [0.083]	RNA recognition motif domain (IPR000504) [1.000]	nucleic acid binding (GO:0003676) [1.000]	NULL / Representative annotation below 0.1%	NULL / Representative annotation below 0.1%
AT5G62030.1	8619	1	1	1	1	1	1	1	1	1	1	1	1	67	481	419	427	788	795	792	784	760	760	Diphthamide biosynthesis protein 1 [1.000]	Diphthamide_syn (PF01866) [1.000]	Diphthamide synthesis, DPH1/DPH2 (IPR002728) [1.000]	NULL / Representative annotation below 0.1%	peptidyl-diphthamide biosynthetic process from peptidyl-histidine (GO:0017183) [1.000]	cytoplasm (GO:0005737) [1.000]
AT3G01510.1	8624	1	1	1	1	1	1	1	1	1	1	1	1	72	787	1023	1065	1115	1152	1153	1146	1135	1139	Phosphoglucan phosphatase LSF1, chloroplastic [0.583] | 5'-AMP-activated protein kinase beta-2 subunit protein [0.417]	DSPc (PF00782) [1.000]	Dual specificity phosphatase, catalytic domain (IPR000340) [1.000]	protein tyrosine/serine/threonine phosphatase activity (GO:0008138) [1.000]	protein dephosphorylation (GO:0006470) [1.000]	NULL / Representative annotation below 0.1%
AT1G68080.1	8625	1	1	1	1	1	1	1	1	1	1	1	1	113	337	350	342	338	328	316	308	303	295	2-oxoglutarate (2OG) and Fe(II)-dependent oxygenase superfamily protein [1.000]	2OG-FeII_Oxy_3 (PF13640) [0.750] | 2OG-FeII_Oxy_4 (PF13661) [0.250]	Oxoglutarate/iron-dependent dioxygenase (IPR005123) [0.750]	oxidoreductase activity, acting on paired donors, with incorporation or reduction of molecular oxygen, 2-oxoglutarate as one donor, and incorporation of one atom each of oxygen into both donors (GO:0016706) [0.750] | oxidoreductase activity (GO:0016491) [0.750]	oxidation-reduction process (GO:0055114) [0.750]	NULL / Representative annotation below 0.1%
AT4G29890.1	8627	1	1	1	1	1	1	1	1	1	1	1	1	69	64	73	70	60	62	59	53	51	49	3-phenylpropionate/cinnamic acid dioxygenase subunit alpha [0.667] | Choline monooxygenase, chloroplastic [0.250] | LOB domain-containing protein 23 [0.083]	Ring_hydroxyl_A (PF00848) [1.000] | Rieske (PF00355) [0.750] | DUF260 (PF03195) [0.083]	Aromatic-ring-hydroxylating dioxygenase, alpha subunit, C-terminal domain (IPR015879) [1.000] | Rieske [2Fe-2S] iron-sulphur domain (IPR017941) [0.750] | Lateral organ boundaries, LOB (IPR004883) [0.083]	iron ion binding (GO:0005506) [1.000] | 2 iron, 2 sulfur cluster binding (GO:0051537) [1.000] | oxidoreductase activity, acting on paired donors, with incorporation or reduction of molecular oxygen, NAD(P)H as one donor, and incorporation of two atoms of oxygen into one donor (GO:0016708) [1.000] | oxidoreductase activity (GO:0016491) [0.750]	aromatic compound catabolic process (GO:0019439) [1.000] | oxidation-reduction process (GO:0055114) [1.000]	NULL / Representative annotation below 0.1%
AT1G73440.1	8628	1	1	1	1	1	1	1	1	1	1	1	1	21	39	37	30	24	22	26	26	22	22	Calcium-binding EF-hand family protein [0.667] | calmodulin-related [0.250]	EF-hand_7 (PF13499) [0.833] | UIM (PF02809) [0.083]	EF-hand domain pair (IPR011992) [0.833] | Ubiquitin interacting motif (IPR003903) [0.083]	calcium ion binding (GO:0005509) [0.833]	NULL / Representative annotation below 0.1%	NULL / Representative annotation below 0.1%
AT4G28020.1	8629	1	1	1	1	1	1	1	1	1	1	1	1	SINGLETON	SINGLETON	SINGLETON	SINGLETON	SINGLETON	SINGLETON	SINGLETON	SINGLETON	SINGLETON	SINGLETON	Nef-associated protein 1 [0.917]	UPF0066 (PF01980) [0.917]	Uncharacterised domain UPF0066 (IPR001378) [0.917]	NULL / Representative annotation below 0.1%	NULL / Representative annotation below 0.1%	NULL / Representative annotation below 0.1%
AT4G39620.1	8631	1	1	1	1	1	1	1	1	1	1	1	1	2	2	3	1	1	2	4	4	4	4	Pentatricopeptide repeat-containing protein [1.000]	PPR (PF01535) [1.000] | PPR_2 (PF13041) [1.000] | PPR_3 (PF13812) [0.917] | PPR_1 (PF12854) [0.333]	Pentatricopeptide repeat (IPR002885) [1.000]	NULL / Representative annotation below 0.1%	NULL / Representative annotation below 0.1%	NULL / Representative annotation below 0.1%
AT5G24840.1	8632	1	1	1	1	1	1	1	1	1	1	1	1	384	769	797	826	845	849	1378	1396	1404	1414	tRNA (guanine-N-7) methyltransferase [1.000]	Methyltransf_4 (PF02390) [1.000]	tRNA (guanine-N-7) methyltransferase (IPR003358) [1.000]	tRNA (guanine-N7-)-methyltransferase activity (GO:0008176) [1.000]	tRNA modification (GO:0006400) [1.000]	NULL / Representative annotation below 0.1%
AT5G02830.1	8633	1	1	1	1	1	1	1	1	1	1	1	1	2	2	3	1	1	2	2	4	4	4	Pentatricopeptide repeat-containing protein [1.000]	PPR_2 (PF13041) [1.000] | PPR (PF01535) [0.917] | PPR_3 (PF13812) [0.833] | Smr (PF01713) [0.083] | PPR_1 (PF12854) [0.083]	Pentatricopeptide repeat (IPR002885) [1.000] | Smr protein/MutS2 C-terminal (IPR002625) [0.083]	NULL / Representative annotation below 0.1%	NULL / Representative annotation below 0.1%	NULL / Representative annotation below 0.1%
AT2G39670.2	8635	1	1	1	1	1	1	1	1	1	1	1	1	359	798	822	1275	1365	1413	1437	1455	1469	1477	Radical SAM superfamily protein [1.000]	Radical_SAM (PF04055) [0.917] | Fer4_14 (PF13394) [0.500]	Radical SAM (IPR007197) [0.917]	iron-sulfur cluster binding (GO:0051536) [0.917] | catalytic activity (GO:0003824) [0.917]	NULL / Representative annotation below 0.1%	NULL / Representative annotation below 0.1%
AT3G26580.1	8637	1	1	1	1	1	1	1	1	1	1	1	1	SINGLETON	SINGLETON	SINGLETON	SINGLETON	SINGLETON	SINGLETON	SINGLETON	SINGLETON	SINGLETON	SINGLETON	Tetratricopeptide repeat (TPR)-like superfamily protein [1.000]	TPR_2 (PF07719) [0.250]	Tetratricopeptide TPR2 (IPR013105) [0.250]	NULL / Representative annotation below 0.1%	NULL / Representative annotation below 0.1%	NULL / Representative annotation below 0.1%
AT3G05625.1	8641	1	1	1	1	1	1	1	1	1	1	1	1	SINGLETON	SINGLETON	SINGLETON	SINGLETON	SINGLETON	SINGLETON	SINGLETON	SINGLETON	SINGLETON	SINGLETON	Tetratricopeptide repeat (TPR)-like superfamily protein [1.000]	TPR_11 (PF13414) [0.750] | TPR_2 (PF07719) [0.083]	Tetratricopeptide TPR2 (IPR013105) [0.083]	NULL / Representative annotation below 0.1%	NULL / Representative annotation below 0.1%	NULL / Representative annotation below 0.1%
AT3G24730.1	8642	1	1	1	1	1	1	1	1	1	1	1	1	571	1031	1125	1166	1218	1269	1279	1284	1285	1289	Thioredoxin-like protein 4B [1.000]	DIM1 (PF02966) [1.000]	mRNA splicing factor, thioredoxin-like U5 snRNP (IPR004123) [1.000]	NULL / Representative annotation below 0.1%	mitosis (GO:0007067) [1.000]	spliceosomal complex (GO:0005681) [1.000]
AT3G52640.2	8643	1	1	1	1	1	1	1	1	1	1	1	1	587	1107	1229	1888	2069	2191	2280	2334	2382	2412	Zn-dependent exopeptidases superfamily protein [0.917] | Nicastrin [0.083]	Nicastrin (PF05450) [1.000]	Nicastrin (IPR008710) [1.000]	NULL / Representative annotation below 0.1%	protein processing (GO:0016485) [1.000]	integral component of membrane (GO:0016021) [1.000]
AT2G25840.2	8645	1	1	1	1	1	1	1	1	1	1	1	1	64	55	63	58	59	79	120	115	122	119	Tryptophan--tRNA ligase [1.000]	tRNA-synt_1b (PF00579) [1.000]	Aminoacyl-tRNA synthetase, class Ic (IPR002305) [1.000]	ATP binding (GO:0005524) [1.000] | aminoacyl-tRNA ligase activity (GO:0004812) [1.000] | nucleotide binding (GO:0000166) [1.000]	tRNA aminoacylation for protein translation (GO:0006418) [1.000]	NULL / Representative annotation below 0.1%
AT4G02485.1	8651	1	1	1	1	1	1	1	1	1	1	1	1	42	374	303	301	341	291	386	1666	1682	1694	Alkylated DNA repair protein alkB homolog 8 [0.917] | RNA-binding (RRM/RBD/RNP motifs) family protein [0.083]	2OG-FeII_Oxy_2 (PF13532) [1.000]	Alpha-ketoglutarate-dependent dioxygenase AlkB-like (IPR027450) [1.000]	NULL / Representative annotation below 0.1%	NULL / Representative annotation below 0.1%	NULL / Representative annotation below 0.1%
AT3G04560.1	8652	1	1	1	1	1	1	1	1	1	1	1	1	SINGLETON	SINGLETON	SINGLETON	SINGLETON	SINGLETON	SINGLETON	SINGLETON	SINGLETON	SINGLETON	SINGLETON	Unkown protein / Representative AHRD below 0.1%	NULL / Representative annotation below 0.1%	NULL / Representative annotation below 0.1%	NULL / Representative annotation below 0.1%	NULL / Representative annotation below 0.1%	NULL / Representative annotation below 0.1%
AT5G06260.1	8657	1	1	1	1	1	1	1	1	1	1	1	1	21	1293	1455	2261	2568	2779	2953	3085	3200	3276	TLD domain-containing protein 1 [0.917] | Calcium-binding EF-hand family protein [0.083]	TLD (PF07534) [0.917]	TLDc (IPR006571) [0.917]	NULL / Representative annotation below 0.1%	NULL / Representative annotation below 0.1%	NULL / Representative annotation below 0.1%
AT1G71500.1	8659	1	1	1	1	1	1	1	1	1	1	1	1	58	580	823	851	871	1116	1117	1109	1099	1102	Rieske (2Fe-2S) domain-containing protein [1.000]	Rieske_2 (PF13806) [1.000]	NULL / Representative annotation below 0.1%	NULL / Representative annotation below 0.1%	NULL / Representative annotation below 0.1%	NULL / Representative annotation below 0.1%
AT1G06240.1	8663	1	1	1	1	1	1	1	1	1	1	1	1	610	1857	2197	2374	2697	2916	3102	3239	3362	3441	Unkown protein / Representative AHRD below 0.1%	DUF455 (PF04305) [1.000]	Protein of unknown function DUF455 (IPR007402) [1.000]	NULL / Representative annotation below 0.1%	NULL / Representative annotation below 0.1%	NULL / Representative annotation below 0.1%
AT2G45280.2	8664	1	1	1	1	1	1	1	1	1	1	1	1	310	387	471	484	654	664	656	634	623	617	DNA repair and recombination protein RadA [1.000]	Rad51 (PF08423) [1.000] | zf-RVT (PF13966) [0.083]	DNA recombination and repair protein Rad51, C-terminal (IPR013632) [1.000] | Reverse transcriptase zinc-binding domain (IPR026960) [0.083]	NULL / Representative annotation below 0.1%	NULL / Representative annotation below 0.1%	NULL / Representative annotation below 0.1%
AT3G01980.3	8667	1	1	1	1	1	1	1	1	1	1	1	1	11	21	67	61	83	83	99	99	118	137	NAD(P)-binding Rossmann-fold superfamily protein [1.000]	adh_short_C2 (PF13561) [0.917] | adh_short (PF00106) [0.083]	Short-chain dehydrogenase/reductase SDR (IPR002198) [0.083]	oxidoreductase activity (GO:0016491) [0.083]	metabolic process (GO:0008152) [0.083]	NULL / Representative annotation below 0.1%
AT2G44420.1	8668	1	1	1	1	1	1	1	1	1	1	1	1	SINGLETON	SINGLETON	SINGLETON	SINGLETON	SINGLETON	SINGLETON	SINGLETON	SINGLETON	SINGLETON	SINGLETON	protein N-terminal asparagine amidohydrolase family protein [1.000]	N_Asn_amidohyd (PF14736) [1.000]	Protein N-terminal asparagine amidohydrolase (IPR026750) [1.000]	protein-N-terminal asparagine amidohydrolase activity (GO:0008418) [1.000]	NULL / Representative annotation below 0.1%	NULL / Representative annotation below 0.1%
AT2G43030.1	8670	1	1	1	1	1	1	1	1	1	1	1	1	240	1799	2124	2293	2607	2822	2999	3131	3251	3329	50S ribosomal protein L3 [1.000]	Ribosomal_L3 (PF00297) [1.000]	Ribosomal protein L3 (IPR000597) [1.000]	structural constituent of ribosome (GO:0003735) [1.000]	translation (GO:0006412) [1.000]	intracellular (GO:0005622) [1.000] | ribosome (GO:0005840) [1.000]
AT3G55340.1	8671	1	1	1	1	1	1	1	1	1	1	1	1	10	7	8	8	16	29	98	235	SINGLETON	SINGLETON	Heterogeneous nuclear ribonucleoprotein A2 homolog 1 [0.250] | 31-kDa RNA binding protein [0.250] | Heterogeneous nuclear ribonucleoprotein A1 [0.167] | RNA-binding protein 1 [0.083] | Heterogeneous nuclear ribonucleoprotein A1-like 2 [0.083] | RNA-binding (RRM/RBD/RNP motifs) family protein [0.083] | RNA-binding protein 39 [0.083]	RRM_1 (PF00076) [1.000] | zf-CCHC (PF00098) [0.917] | RRM_6 (PF14259) [0.583]	RNA recognition motif domain (IPR000504) [1.000] | Zinc finger, CCHC-type (IPR001878) [0.917]	nucleic acid binding (GO:0003676) [1.000] | zinc ion binding (GO:0008270) [0.917]	NULL / Representative annotation below 0.1%	NULL / Representative annotation below 0.1%
AT3G26085.2	8673	1	1	1	1	1	1	1	1	1	1	1	1	SINGLETON	SINGLETON	SINGLETON	SINGLETON	SINGLETON	SINGLETON	SINGLETON	SINGLETON	SINGLETON	SINGLETON	CAAX amino terminal protease family protein [1.000]	Abi (PF02517) [0.917]	CAAX amino terminal protease (IPR003675) [0.917]	NULL / Representative annotation below 0.1%	NULL / Representative annotation below 0.1%	membrane (GO:0016020) [0.917]
AT5G08400.1	8675	1	1	1	1	1	1	1	1	1	1	1	1	102	1699	1986	2136	2411	2606	2766	2882	2980	3051	Unkown protein / Representative AHRD below 0.1%	DUF3531 (PF12049) [1.000]	Protein of unknown function DUF3531 (IPR021920) [1.000]	NULL / Representative annotation below 0.1%	NULL / Representative annotation below 0.1%	NULL / Representative annotation below 0.1%
AT1G65030.1	8676	1	1	1	1	1	1	1	1	1	1	1	1	22	16	26	34	62	103	131	135	112	98	p21-activated protein kinase-interacting protein 1-like [0.833] | p21-activated protein kinase-interacting protein 1 [0.083] | Transducin/WD40 repeat-like superfamily protein [0.083]	WD40 (PF00400) [1.000]	WD40 repeat (IPR001680) [1.000]	protein binding (GO:0005515) [1.000]	NULL / Representative annotation below 0.1%	NULL / Representative annotation below 0.1%
AT3G23400.1	8680	1	1	1	1	1	1	1	1	1	1	1	1	52	165	199	193	163	197	190	197	192	231	Plastid-lipid associated protein PAP / fibrillin family protein [1.000]	PAP_fibrillin (PF04755) [1.000]	Plastid lipid-associated protein/fibrillin conserved domain (IPR006843) [1.000]	structural molecule activity (GO:0005198) [1.000]	NULL / Representative annotation below 0.1%	chloroplast (GO:0009507) [1.000]
AT2G26230.1	8682	1	1	1	1	1	1	1	1	1	1	1	1	SINGLETON	SINGLETON	SINGLETON	SINGLETON	SINGLETON	SINGLETON	SINGLETON	SINGLETON	SINGLETON	SINGLETON	Uricase-2 [0.583] | Uricase [0.417]	Uricase (PF01014) [1.000]	Uricase (IPR002042) [1.000]	NULL / Representative annotation below 0.1%	NULL / Representative annotation below 0.1%	NULL / Representative annotation below 0.1%
AT1G26840.1	8685	1	1	1	1	1	1	1	1	1	1	1	1	SINGLETON	SINGLETON	SINGLETON	SINGLETON	SINGLETON	SINGLETON	SINGLETON	SINGLETON	SINGLETON	SINGLETON	Origin recognition complex subunit 6 [1.000]	ORC6 (PF05460) [0.833]	Origin recognition complex, subunit 6 (IPR008721) [0.833]	DNA binding (GO:0003677) [0.833]	DNA replication (GO:0006260) [0.833]	nuclear origin of replication recognition complex (GO:0005664) [0.833]
AT2G42700.2	8686	1	1	1	1	1	1	1	1	1	1	1	1	SINGLETON	SINGLETON	SINGLETON	SINGLETON	SINGLETON	SINGLETON	SINGLETON	SINGLETON	SINGLETON	SINGLETON	Unkown protein / Representative AHRD below 0.1%	Sec1 (PF00995) [0.750]	Sec1-like protein (IPR001619) [0.750]	NULL / Representative annotation below 0.1%	vesicle docking involved in exocytosis (GO:0006904) [0.750] | vesicle-mediated transport (GO:0016192) [0.750]	NULL / Representative annotation below 0.1%
AT1G74640.1	8687	1	1	1	1	1	1	1	1	1	1	1	1	63	295	470	654	650	1939	2009	2060	2092	2118	alpha/beta-Hydrolases superfamily protein [1.000]	Abhydrolase_6 (PF12697) [1.000]	NULL / Representative annotation below 0.1%	NULL / Representative annotation below 0.1%	NULL / Representative annotation below 0.1%	NULL / Representative annotation below 0.1%
AT5G14140.1	8688	1	1	1	1	1	1	1	1	1	1	1	1	26	63	354	347	346	337	326	318	311	304	Zinc finger protein 511 [1.000]	zf-C2H2_4 (PF13894) [0.250]	NULL / Representative annotation below 0.1%	NULL / Representative annotation below 0.1%	NULL / Representative annotation below 0.1%	NULL / Representative annotation below 0.1%
AT1G08390.1	8690	1	1	1	1	1	1	1	1	1	1	1	1	417	746	776	801	821	825	2757	2872	2966	3035	Fatty acyl-CoA reductase 2 [0.083]	tRNA_anti-codon (PF01336) [0.250] | NAD_binding_4 (PF07993) [0.083]	OB-fold nucleic acid binding domain, AA-tRNA synthetase-type (IPR004365) [0.250] | Male sterility, NAD-binding (IPR013120) [0.083]	nucleic acid binding (GO:0003676) [0.250]	NULL / Representative annotation below 0.1%	NULL / Representative annotation below 0.1%
AT3G53090.1	8691	1	1	1	1	1	1	1	1	1	1	1	1	57	345	310	414	401	1732	1248	1250	1244	1248	ubiquitin-protein ligase 7 [1.000]	HECT (PF00632) [1.000]	HECT (IPR000569) [1.000]	ubiquitin-protein ligase activity (GO:0004842) [1.000]	NULL / Representative annotation below 0.1%	NULL / Representative annotation below 0.1%
AT5G52190.1	8693	1	1	1	1	1	1	1	1	1	1	1	1	44	780	807	840	856	867	855	848	825	826	3-hexulose-6-phosphate isomerase [1.000]	NULL / Representative annotation below 0.1%	NULL / Representative annotation below 0.1%	NULL / Representative annotation below 0.1%	NULL / Representative annotation below 0.1%	NULL / Representative annotation below 0.1%
AT1G52590.1	8695	1	1	1	1	1	1	1	1	1	1	1	1	1002	2036	2406	2591	2929	3158	3356	3495	3624	3711	Putative thiol-disulphide oxidoreductase DCC [0.917] | DCC family protein At1g52590, chloroplastic [0.083]	DUF393 (PF04134) [1.000]	Putative thiol-disulphide oxidoreductase DCC (IPR007263) [1.000]	NULL / Representative annotation below 0.1%	NULL / Representative annotation below 0.1%	NULL / Representative annotation below 0.1%
AT4G31460.1	8698	1	1	1	1	1	1	1	1	1	1	1	1	230	555	553	813	1282	1333	96	97	92	83	50S ribosomal protein L28 [0.833] | Ribosomal L28 family [0.167]	Ribosomal_L28 (PF00830) [0.917]	Ribosomal protein L28 (IPR001383) [0.917]	structural constituent of ribosome (GO:0003735) [0.917]	translation (GO:0006412) [0.917]	intracellular (GO:0005622) [0.917] | ribosome (GO:0005840) [0.917]
AT4G31530.2	8699	1	1	1	1	1	1	1	1	1	1	1	1	34	57	47	43	1024	1054	1046	1036	1017	1023	NAD(P)-binding Rossmann-fold superfamily protein [1.000]	NAD_binding_10 (PF13460) [1.000]	NULL / Representative annotation below 0.1%	NULL / Representative annotation below 0.1%	NULL / Representative annotation below 0.1%	NULL / Representative annotation below 0.1%
AT3G42660.1	8704	1	1	1	1	1	1	1	1	1	1	1	1	6	5	4	4	4	4	3	3	16	SINGLETON	transducin family protein / WD-40 repeat family protein [0.500] | WD-40 repeat family protein [0.417] | RING/U-box superfamily protein [0.083]	WD40 (PF00400) [1.000] | DUF3639 (PF12341) [1.000] | zf-RING_2 (PF13639) [0.083]	WD40 repeat (IPR001680) [1.000] | Protein of unknown function DUF3639 (IPR022100) [1.000] | Zinc finger, RING-type (IPR001841) [0.083]	protein binding (GO:0005515) [1.000] | zinc ion binding (GO:0008270) [0.083]	NULL / Representative annotation below 0.1%	NULL / Representative annotation below 0.1%
AT1G51310.1	8705	1	1	1	1	1	1	1	1	1	1	1	1	1003	2037	2407	2592	2930	3159	3357	3496	3625	3712	tRNA-specific 2-thiouridylase MnmA [1.000]	tRNA_Me_trans (PF03054) [1.000]	tRNA-specific 2-thiouridylase (IPR004506) [1.000]	transferase activity (GO:0016740) [1.000]	tRNA processing (GO:0008033) [1.000]	cytoplasm (GO:0005737) [1.000]
AT3G56460.1	8706	1	1	1	1	1	1	1	1	1	1	1	1	77	237	515	471	541	538	526	759	1238	1241	Quinone oxidoreductase-like protein 2 homolog [0.750] | oxidoreductase, zinc-binding dehydrogenase family protein [0.167] | Quinone oxidoreductase-like protein 2 [0.083]	ADH_zinc_N (PF00107) [1.000] | ADH_N (PF08240) [0.917]	Alcohol dehydrogenase, C-terminal (IPR013149) [1.000] | Alcohol dehydrogenase GroES-like (IPR013154) [0.917]	oxidoreductase activity (GO:0016491) [1.000] | zinc ion binding (GO:0008270) [1.000]	oxidation-reduction process (GO:0055114) [1.000]	NULL / Representative annotation below 0.1%
AT4G32590.3	8707	1	1	1	1	1	1	1	1	1	1	1	1	1004	2038	2408	2593	2931	3160	3358	3497	3626	3713	2Fe-2S ferredoxin-like superfamily protein [1.000]	Fer2 (PF00111) [0.833]	2Fe-2S ferredoxin-type domain (IPR001041) [0.833]	iron-sulfur cluster binding (GO:0051536) [0.833] | electron carrier activity (GO:0009055) [0.833]	NULL / Representative annotation below 0.1%	NULL / Representative annotation below 0.1%
AT3G10970.1	8708	1	1	1	1	1	1	1	1	1	1	1	1	185	378	405	474	468	454	436	423	417	517	Haloacid dehalogenase-like hydrolase (HAD) superfamily protein [1.000]	HAD_2 (PF13419) [0.917]	HAD-like domain (IPR023214) [0.917]	NULL / Representative annotation below 0.1%	NULL / Representative annotation below 0.1%	NULL / Representative annotation below 0.1%
AT2G35450.1	8711	1	1	1	1	1	1	1	1	1	1	1	1	58	1573	1795	1900	2081	2203	2291	2345	2393	2423	catalytics;hydrolases [0.583] | 4-sulfomuconolactone hydrolase [0.417]	Amidohydro_2 (PF04909) [1.000]	Amidohydrolase 2 (IPR006992) [1.000]	catalytic activity (GO:0003824) [1.000]	metabolic process (GO:0008152) [1.000]	NULL / Representative annotation below 0.1%
AT5G57930.2	8713	1	1	1	1	1	1	1	1	1	1	1	1	289	607	612	635	630	637	624	602	593	587	Unkown protein / Representative AHRD below 0.1%	APO_RNA-bind (PF05634) [1.000]	APO domain (IPR023342) [1.000]	RNA binding (GO:0003723) [1.000]	NULL / Representative annotation below 0.1%	NULL / Representative annotation below 0.1%
AT5G04420.1	8718	1	1	1	1	1	1	1	1	1	1	1	1	59	190	162	267	362	354	337	448	439	434	Galactose oxidase/kelch repeat superfamily protein [1.000]	Kelch_4 (PF13418) [0.833] | Kelch_1 (PF01344) [0.667] | Kelch_2 (PF07646) [0.167] | Kelch_3 (PF13415) [0.167]	Kelch repeat type 1 (IPR006652) [0.667] | Kelch repeat type 2 (IPR011498) [0.167]	protein binding (GO:0005515) [0.750]	NULL / Representative annotation below 0.1%	NULL / Representative annotation below 0.1%
AT4G19100.1	8720	1	1	1	1	1	1	1	1	1	1	1	1	762	1574	1796	1901	2082	2204	2292	2346	2394	2424	Unkown protein / Representative AHRD below 0.1%	DUF3464 (PF11947) [1.000] | PBP1_TM (PF14812) [0.083]	Protein of unknown function DUF3464 (IPR021855) [1.000]	NULL / Representative annotation below 0.1%	NULL / Representative annotation below 0.1%	NULL / Representative annotation below 0.1%
AT4G01880.1	8721	1	1	1	1	1	1	1	1	1	1	1	1	2	2	3	1	1	2	16	2	2	2	tRNA:m(4)X modification enzyme TRM13 homolog [0.667] | tRNA:m(4)X modification enzyme TRM13 [0.333]	TRM13 (PF05206) [1.000] | zf-TRM13_CCCH (PF11722) [1.000] | zf-U11-48K (PF05253) [0.750]	Methyltransferase TRM13 (IPR007871) [1.000] | Zinc finger, CCCH-type, TRM13 (IPR021721) [1.000] | TRM13/UPF0224 family, U11-48K-like CHHC zinc finger domain (IPR022776) [0.750]	methyltransferase activity (GO:0008168) [1.000]	tRNA processing (GO:0008033) [1.000]	NULL / Representative annotation below 0.1%
AT4G38890.1	8725	1	1	1	1	1	1	1	1	1	1	1	1	94	1091	1211	1255	1338	1389	1410	1429	1442	1449	tRNA-dihydrouridine(47) synthase [NAD(P)(+)]-like [1.000]	Dus (PF01207) [1.000] | zf-CCCH (PF00642) [0.083]	tRNA-dihydrouridine synthase (IPR001269) [1.000] | Zinc finger, CCCH-type (IPR000571) [0.083]	flavin adenine dinucleotide binding (GO:0050660) [1.000] | tRNA dihydrouridine synthase activity (GO:0017150) [1.000] | metal ion binding (GO:0046872) [0.083]	tRNA processing (GO:0008033) [1.000] | oxidation-reduction process (GO:0055114) [1.000]	NULL / Representative annotation below 0.1%
AT1G77140.1	8727	1	1	1	1	1	1	1	1	1	1	1	1	178	1022	1107	1146	1197	975	1252	1255	1249	1253	vacuolar protein sorting 45 [1.000]	Sec1 (PF00995) [1.000]	Sec1-like protein (IPR001619) [1.000]	NULL / Representative annotation below 0.1%	vesicle docking involved in exocytosis (GO:0006904) [1.000] | vesicle-mediated transport (GO:0016192) [1.000]	NULL / Representative annotation below 0.1%
AT5G51340.1	8729	1	1	1	1	1	1	1	1	1	1	1	1	1007	2041	2411	2596	2934	3163	3361	3500	3629	3716	Tetratricopeptide repeat (TPR)-like superfamily protein [0.667] | MAU2 chromatid cohesion factor homolog [0.333]	Cohesin_load (PF10345) [0.417]	Cohesin loading factor (IPR019440) [0.417]	NULL / Representative annotation below 0.1%	NULL / Representative annotation below 0.1%	NULL / Representative annotation below 0.1%
AT1G24610.1	8731	1	1	1	1	1	1	1	1	1	1	1	1	134	287	285	936	970	993	982	973	951	952	Histone-lysine N-methyltransferase setd3 [0.833] | Rubisco methyltransferase family protein [0.167]	Rubis-subs-bind (PF09273) [1.000] | SET (PF00856) [0.417]	Rubisco LSMT, substrate-binding domain (IPR015353) [1.000] | SET domain (IPR001214) [0.417]	protein binding (GO:0005515) [0.417]	NULL / Representative annotation below 0.1%	NULL / Representative annotation below 0.1%
AT1G34380.2	8735	1	1	1	1	1	1	1	1	1	1	1	1	2	2	3	1	1	2	16	2	2	2	DNA polymerase I [0.917] | Pentatricopeptide repeat-containing protein [0.083]	5_3_exonuc_N (PF02739) [1.000] | 5_3_exonuc (PF01367) [0.750] | PPR (PF01535) [0.083] | PPR_2 (PF13041) [0.083] | PPR_1 (PF12854) [0.083] | PPR_3 (PF13812) [0.083]	5'-3' exonuclease, alpha-helical arch, N-terminal (IPR020046) [1.000] | 5'-3' exonuclease, C-terminal domain (IPR020045) [0.750] | Pentatricopeptide repeat (IPR002885) [0.083]	DNA binding (GO:0003677) [1.000] | catalytic activity (GO:0003824) [0.750]	NULL / Representative annotation below 0.1%	NULL / Representative annotation below 0.1%
AT5G15390.1	8736	1	1	1	1	1	1	1	1	1	1	1	1	46	909	963	502	436	2134	2218	2272	2319	2349	tRNA (guanosine(18)-2'-O)-methyltransferase [0.583] | 23S rRNA (guanosine-2'-O-)-methyltransferase RlmB [0.417]	SpoU_methylase (PF00588) [1.000]	tRNA/rRNA methyltransferase, SpoU (IPR001537) [1.000]	RNA binding (GO:0003723) [1.000] | RNA methyltransferase activity (GO:0008173) [1.000]	RNA processing (GO:0006396) [1.000]	NULL / Representative annotation below 0.1%
AT1G50940.1	8740	1	1	1	1	1	1	1	1	1	1	1	1	23	47	69	230	222	223	680	1029	1010	1016	Electron transfer flavoprotein subunit alpha, mitochondrial [1.000]	ETF (PF01012) [1.000] | ETF_alpha (PF00766) [1.000]	Electron transfer flavoprotein, alpha/beta-subunit, N-terminal (IPR014730) [1.000] | Electron transfer flavoprotein, alpha subunit, C-terminal (IPR014731) [1.000]	NULL / Representative annotation below 0.1%	NULL / Representative annotation below 0.1%	NULL / Representative annotation below 0.1%
AT1G80420.1	8742	1	1	1	1	1	1	1	1	1	1	1	1	196	27	21	26	51	95	971	512	502	597	BRCT domain-containing DNA repair protein [1.000]	BRCT (PF00533) [0.500] | PTCB-BRCT (PF12738) [0.417]	BRCT domain (IPR001357) [0.917]	NULL / Representative annotation below 0.1%	NULL / Representative annotation below 0.1%	NULL / Representative annotation below 0.1%
AT2G21070.3	8744	1	1	1	1	1	1	1	1	1	1	1	1	84	240	225	216	192	206	301	340	744	745	Ribosomal RNA large subunit methyltransferase F [1.000]	Methyltransf_10 (PF05971) [1.000]	Ribosomal RNA large subunit methyltransferase F-like (IPR010286) [1.000]	methyltransferase activity (GO:0008168) [1.000]	NULL / Representative annotation below 0.1%	NULL / Representative annotation below 0.1%
AT5G55220.1	8749	1	1	1	1	1	1	1	1	1	1	1	1	284	340	301	300	299	290	279	273	269	267	Trigger factor [1.000]	Trigger_N (PF05697) [1.000] | Trigger_C (PF05698) [1.000] | FKBP_C (PF00254) [0.333]	Trigger factor, C-terminal domain (IPR008880) [1.000] | Trigger factor, ribosome-binding, bacterial (IPR008881) [1.000] | Peptidyl-prolyl cis-trans isomerase, FKBP-type, domain (IPR001179) [0.333]	NULL / Representative annotation below 0.1%	protein transport (GO:0015031) [1.000] | protein folding (GO:0006457) [1.000]	NULL / Representative annotation below 0.1%
AT5G38530.1	8751	1	1	1	1	1	1	1	1	1	1	1	1	158	759	790	815	836	1813	1857	1896	1925	1941	Tryptophan synthase beta chain 2 [1.000]	PALP (PF00291) [1.000] | DUF872 (PF05915) [0.083]	Tryptophan synthase beta subunit-like PLP-dependent enzymes superfamily (IPR001926) [1.000] | Protein of unknown function DUF872, transmembrane (IPR008590) [0.083]	NULL / Representative annotation below 0.1%	NULL / Representative annotation below 0.1%	NULL / Representative annotation below 0.1%
AT1G56590.1	8753	1	1	1	1	1	1	1	1	1	1	1	1	138	227	247	238	494	485	472	456	447	440	AP-3 complex subunit mu [1.000]	Adap_comp_sub (PF00928) [1.000] | UBN2_2 (PF14227) [0.083] | Fis1_TPR_N (PF14852) [0.083] | Fis1_TPR_C (PF14853) [0.083]	Clathrin adaptor, mu subunit, C-terminal (IPR008968) [1.000] | Fis1, C-terminal tetratricopeptide repeat (IPR028061) [0.083] | Fis1, N-terminal tetratricopeptide repeat (IPR028058) [0.083]	protein binding (GO:0005515) [1.000]	intracellular protein transport (GO:0006886) [1.000] | vesicle-mediated transport (GO:0016192) [1.000]	clathrin adaptor complex (GO:0030131) [1.000]
AT3G46780.1	8755	1	1	1	1	1	1	1	1	1	1	1	1	34	1131	1256	1303	2440	2640	2804	2924	3024	3095	plastid transcriptionally active 16 [0.833] | NAD(P)-binding Rossmann-fold superfamily protein [0.167]	NAD_binding_10 (PF13460) [0.667] | NmrA (PF05368) [0.167]	NmrA-like (IPR008030) [0.167]	NULL / Representative annotation below 0.1%	NULL / Representative annotation below 0.1%	NULL / Representative annotation below 0.1%
AT5G50100.1	8760	1	1	1	1	1	1	1	1	1	1	1	1	20	81	71	64	54	50	64	61	73	68	Putative thiol-disulphide oxidoreductase DCC [0.917] | Pathogenesis-related thaumatin superfamily protein [0.083]	DUF393 (PF04134) [1.000] | Thaumatin (PF00314) [0.083]	Putative thiol-disulphide oxidoreductase DCC (IPR007263) [1.000] | Thaumatin (IPR001938) [0.083]	NULL / Representative annotation below 0.1%	NULL / Representative annotation below 0.1%	NULL / Representative annotation below 0.1%
AT1G01880.1	8764	1	1	1	1	1	1	1	1	1	1	1	1	9	837	868	894	917	591	580	562	675	547	Flap endonuclease GEN-like 1 [0.750] | Flap endonuclease 1 [0.250]	XPG_N (PF00752) [1.000] | XPG_I (PF00867) [1.000]	XPG-I domain (IPR006086) [1.000] | XPG N-terminal (IPR006085) [1.000]	nuclease activity (GO:0004518) [1.000]	DNA repair (GO:0006281) [1.000]	NULL / Representative annotation below 0.1%
AT5G39980.1	8765	1	1	1	1	1	1	1	1	1	1	1	1	2	2	3	1	1	2	4	4	4	4	Pentatricopeptide repeat-containing protein [1.000]	PPR (PF01535) [1.000] | PPR_2 (PF13041) [1.000] | PPR_3 (PF13812) [0.333] | PPR_1 (PF12854) [0.167] | ERAP1_C (PF11838) [0.083]	Pentatricopeptide repeat (IPR002885) [1.000] | ERAP1-like C-terminal domain (IPR024571) [0.083]	NULL / Representative annotation below 0.1%	NULL / Representative annotation below 0.1%	NULL / Representative annotation below 0.1%
AT2G27290.1	8766	1	1	1	1	1	1	1	1	1	1	1	1	715	1495	1708	1805	1982	2094	2175	2229	2275	2305	Unkown protein / Representative AHRD below 0.1%	DUF1279 (PF06916) [1.000]	Domain of unknown function DUF1279 (IPR009688) [1.000]	NULL / Representative annotation below 0.1%	NULL / Representative annotation below 0.1%	NULL / Representative annotation below 0.1%
AT5G35170.1	8767	1	1	1	1	1	1	1	1	1	1	1	1	30	217	262	303	301	294	1786	1332	1334	1341	adenylate kinase family protein [1.000]	ADK (PF00406) [1.000] | DUF1995 (PF09353) [1.000] | Peptidase_C1 (PF00112) [0.083] | ADK_lid (PF05191) [0.083]	Domain of unknown function DUF1995 (IPR018962) [1.000] | Adenylate kinase, active site lid domain (IPR007862) [0.083] | Peptidase C1A, papain C-terminal (IPR000668) [0.083]	cysteine-type peptidase activity (GO:0008234) [0.083] | adenylate kinase activity (GO:0004017) [0.083]	proteolysis (GO:0006508) [0.083]	NULL / Representative annotation below 0.1%
AT1G14310.1	8772	1	1	1	1	1	1	1	1	1	1	1	1	263	829	857	883	907	2792	2966	3098	3214	3291	Haloacid dehalogenase-like hydrolase domain-containing protein 3 [0.750] | Haloacid dehalogenase-like hydrolase (HAD) superfamily protein [0.250]	HAD_2 (PF13419) [0.833]	HAD-like domain (IPR023214) [0.833]	NULL / Representative annotation below 0.1%	NULL / Representative annotation below 0.1%	NULL / Representative annotation below 0.1%
AT5G51700.1	8774	1	1	1	1	1	1	1	1	1	1	1	1	SINGLETON	SINGLETON	SINGLETON	SINGLETON	SINGLETON	SINGLETON	SINGLETON	SINGLETON	SINGLETON	SINGLETON	Cysteine and histidine-rich domain-containing protein 1 [1.000]	CHORD (PF04968) [1.000]	Cysteine/histidine-rich domain (IPR007051) [1.000]	NULL / Representative annotation below 0.1%	NULL / Representative annotation below 0.1%	NULL / Representative annotation below 0.1%
AT1G60640.1	8775	1	1	1	1	1	1	1	1	1	1	1	1	143	45	111	905	749	944	35	30	27	26	Unkown protein / Representative AHRD below 0.1%	zf-met (PF12874) [0.750]	NULL / Representative annotation below 0.1%	NULL / Representative annotation below 0.1%	NULL / Representative annotation below 0.1%	NULL / Representative annotation below 0.1%
AT3G04260.1	8780	1	1	1	1	1	1	1	1	1	1	1	1	2	2	3	1	2152	2279	2383	2448	2510	2539	Pentatricopeptide repeat-containing protein [0.583] | plastid transcriptionally active 3 [0.417]	SAP (PF02037) [1.000] | PPR_3 (PF13812) [0.750]	SAP domain (IPR003034) [1.000] | Pentatricopeptide repeat (IPR002885) [0.750]	nucleic acid binding (GO:0003676) [1.000]	NULL / Representative annotation below 0.1%	NULL / Representative annotation below 0.1%
AT4G33670.1	8782	1	1	1	1	1	1	1	1	1	1	1	1	156	119	291	288	287	434	409	399	392	383	NAD(P)-linked oxidoreductase superfamily protein [0.833] | Voltage-gated potassium channel subunit beta-2 [0.167]	Aldo_ket_red (PF00248) [1.000]	NADP-dependent oxidoreductase domain (IPR023210) [1.000]	NULL / Representative annotation below 0.1%	NULL / Representative annotation below 0.1%	NULL / Representative annotation below 0.1%
AT2G45500.1	8788	1	1	1	1	1	1	1	1	1	1	1	1	3	51	45	40	32	80	67	68	77	91	P-loop containing nucleoside triphosphate hydrolases superfamily protein [1.000]	MIT (PF04212) [1.000] | AAA (PF00004) [1.000]	ATPase, AAA-type, core (IPR003959) [1.000] | MIT (IPR007330) [1.000]	ATP binding (GO:0005524) [1.000]	NULL / Representative annotation below 0.1%	NULL / Representative annotation below 0.1%
AT5G67140.1	8790	1	1	1	1	1	1	1	1	1	1	1	1	41	110	239	188	173	162	186	179	189	205	F-box protein [0.917] | F-box/RNI-like superfamily protein [0.083]	LRR_6 (PF13516) [1.000] | F-box-like (PF12937) [0.750]	NULL / Representative annotation below 0.1%	NULL / Representative annotation below 0.1%	NULL / Representative annotation below 0.1%	NULL / Representative annotation below 0.1%
AT5G52520.1	8792	1	1	1	1	1	1	1	1	1	1	1	1	115	1561	1783	1887	2068	2190	2279	2333	2381	2411	Proline--tRNA ligase [1.000]	tRNA-synt_2b (PF00587) [0.917] | HGTP_anticodon (PF03129) [0.833] | ProRS-C_1 (PF09180) [0.833]	Aminoacyl-tRNA synthetase, class II (G/ H/ P/ S), conserved domain (IPR002314) [0.917] | Proline-tRNA ligase, class II, C-terminal (IPR016061) [0.833] | Anticodon-binding (IPR004154) [0.833]	ATP binding (GO:0005524) [0.917] | aminoacyl-tRNA ligase activity (GO:0004812) [0.917] | nucleotide binding (GO:0000166) [0.917] | proline-tRNA ligase activity (GO:0004827) [0.833]	tRNA aminoacylation for protein translation (GO:0006418) [0.917] | prolyl-tRNA aminoacylation (GO:0006433) [0.833]	cytoplasm (GO:0005737) [0.833]
AT1G49380.1	8794	1	1	1	1	1	1	1	1	1	1	1	1	52	50	50	65	189	341	534	652	780	779	Cytochrome c biogenesis protein CcsB [1.000]	ResB (PF05140) [1.000]	ResB-like domain (IPR007816) [1.000]	NULL / Representative annotation below 0.1%	NULL / Representative annotation below 0.1%	NULL / Representative annotation below 0.1%
AT4G34140.1	8798	1	1	1	1	1	1	1	1	1	1	1	1	553	1906	2260	2439	2766	2989	3179	3317	3443	3526	D111/G-patch domain-containing protein [1.000]	G-patch (PF01585) [0.583]	G-patch domain (IPR000467) [0.583]	nucleic acid binding (GO:0003676) [0.583]	NULL / Representative annotation below 0.1%	NULL / Representative annotation below 0.1%
AT2G03430.1	8799	1	1	1	1	1	1	1	1	1	1	1	1	15	23	25	49	47	46	42	43	39	39	Ankyrin repeat family protein [1.000]	Ank_2 (PF12796) [1.000] | Ank (PF00023) [0.750] | Ank_3 (PF13606) [0.167] | Ank_4 (PF13637) [0.083]	Ankyrin repeat-containing domain (IPR020683) [1.000] | Ankyrin repeat (IPR002110) [0.750]	protein binding (GO:0005515) [0.750]	NULL / Representative annotation below 0.1%	NULL / Representative annotation below 0.1%
AT5G24850.1	8800	1	1	1	1	1	1	1	1	1	1	1	1	244	1160	1289	1340	1435	1494	1523	1547	1087	1092	Cryptochrome DASH [0.917] | cryptochrome 3 [0.083]	DNA_photolyase (PF00875) [1.000] | FAD_binding_7 (PF03441) [0.917]	DNA photolyase, N-terminal (IPR006050) [1.000] | DNA photolyase, FAD-binding/Cryptochrome, C-terminal (IPR005101) [0.917]	DNA photolyase activity (GO:0003913) [0.917]	DNA repair (GO:0006281) [0.917]	NULL / Representative annotation below 0.1%
AT1G33810.1	8803	1	1	1	1	1	1	1	1	1	1	1	1	92	21	606	630	627	633	622	600	591	585	Unkown protein / Representative AHRD below 0.1%	NULL / Representative annotation below 0.1%	NULL / Representative annotation below 0.1%	NULL / Representative annotation below 0.1%	NULL / Representative annotation below 0.1%	NULL / Representative annotation below 0.1%
AT5G35080.1	8806	1	1	1	1	1	1	1	1	1	1	1	1	99	1037	926	959	994	1019	1008	1000	977	980	Endoplasmic reticulum lectin 1 [0.917]	PRKCSH (PF07915) [0.833]	Glucosidase II beta subunit-like (IPR012913) [0.833]	NULL / Representative annotation below 0.1%	NULL / Representative annotation below 0.1%	NULL / Representative annotation below 0.1%
AT3G15290.1	8809	1	1	1	1	1	1	1	1	1	1	1	1	211	236	512	532	538	534	523	505	496	491	3-hydroxyacyl-CoA dehydrogenase family protein [0.833] | 3-hydroxybutyryl-CoA dehydrogenase [0.167]	3HCDH (PF00725) [1.000] | 3HCDH_N (PF02737) [1.000]	3-hydroxyacyl-CoA dehydrogenase, NAD binding (IPR006176) [1.000] | 3-hydroxyacyl-CoA dehydrogenase, C-terminal (IPR006108) [1.000]	3-hydroxyacyl-CoA dehydrogenase activity (GO:0003857) [1.000] | oxidoreductase activity (GO:0016491) [1.000]	fatty acid metabolic process (GO:0006631) [1.000] | oxidation-reduction process (GO:0055114) [1.000]	NULL / Representative annotation below 0.1%
AT3G46220.2	8814	1	1	1	1	1	1	1	1	1	1	1	1	1008	2042	2413	2598	2936	3165	3363	3502	3631	3718	E3 UFM1-protein ligase 1 homolog [1.000]	DUF2042 (PF09743) [1.000]	E3 UFM1-protein ligase 1 (IPR018611) [1.000]	NULL / Representative annotation below 0.1%	NULL / Representative annotation below 0.1%	NULL / Representative annotation below 0.1%
AT1G53120.1	8817	1	1	1	1	1	1	1	1	1	1	1	1	SINGLETON	SINGLETON	SINGLETON	SINGLETON	SINGLETON	SINGLETON	SINGLETON	SINGLETON	SINGLETON	SINGLETON	RNA-binding S4 domain-containing protein [1.000]	S4 (PF01479) [0.917]	RNA-binding S4 domain (IPR002942) [0.917]	RNA binding (GO:0003723) [0.917]	NULL / Representative annotation below 0.1%	NULL / Representative annotation below 0.1%
AT5G02130.1	8818	1	1	1	1	1	1	1	1	1	1	1	1	251	443	432	439	429	836	830	821	798	798	Tetratricopeptide repeat (TPR)-like superfamily protein [1.000]	TPR_7 (PF13176) [0.333] | TPR_10 (PF13374) [0.250] | TPR_8 (PF13181) [0.167] | TPR_12 (PF13424) [0.083] | TPR_2 (PF07719) [0.083]	Tetratricopeptide repeat (IPR019734) [0.417] | Tetratricopeptide TPR2 (IPR013105) [0.083]	protein binding (GO:0005515) [0.417]	NULL / Representative annotation below 0.1%	NULL / Representative annotation below 0.1%
AT2G37500.1	8822	1	1	1	1	1	1	1	1	1	1	1	1	SINGLETON	SINGLETON	SINGLETON	SINGLETON	SINGLETON	SINGLETON	SINGLETON	SINGLETON	SINGLETON	SINGLETON	Arginine biosynthesis bifunctional protein ArgJ, chloroplastic [1.000]	ArgJ (PF01960) [1.000]	Arginine biosynthesis protein ArgJ (IPR002813) [1.000]	glutamate N-acetyltransferase activity (GO:0004358) [1.000]	arginine biosynthetic process (GO:0006526) [1.000]	NULL / Representative annotation below 0.1%
AT3G01060.1	8826	1	1	1	1	1	1	1	1	1	1	1	1	763	1575	1797	1902	2083	2205	2293	2347	2395	2425	Unkown protein / Representative AHRD below 0.1%	DUF4336 (PF14234) [1.000]	Protein of unknown function DUF4336 (IPR025638) [1.000]	NULL / Representative annotation below 0.1%	NULL / Representative annotation below 0.1%	NULL / Representative annotation below 0.1%
AT3G18240.1	8829	1	1	1	1	1	1	1	1	1	1	1	1	1009	2043	2414	2599	2937	3166	3364	3503	3632	3719	Ribosomal protein S24/S35, mitochondrial [1.000]	MRP-S28 (PF10213) [1.000]	Ribosomal protein S24/S35, mitochondrial, conserved domain (IPR019349) [1.000]	NULL / Representative annotation below 0.1%	NULL / Representative annotation below 0.1%	NULL / Representative annotation below 0.1%
AT1G68100.1	8831	1	1	1	1	1	1	1	1	1	1	1	1	SINGLETON	SINGLETON	SINGLETON	SINGLETON	SINGLETON	SINGLETON	SINGLETON	SINGLETON	SINGLETON	SINGLETON	Zinc transporter SLC39A7 [0.417] | Zinc transporter ZIP6 [0.333] | Zinc transporter ZIP13 [0.083] | Zinc transporter ZIP14 [0.083] | Zinc transporter Slc39a7 [0.083]	Zip (PF02535) [1.000]	Zinc/iron permease (IPR003689) [1.000]	metal ion transmembrane transporter activity (GO:0046873) [1.000]	metal ion transport (GO:0030001) [1.000] | transmembrane transport (GO:0055085) [1.000]	membrane (GO:0016020) [1.000]
AT3G27550.1	8833	1	1	1	1	1	1	1	1	1	1	1	1	188	534	531	553	556	667	1472	1492	1505	1514	RNA-binding CRS1 / YhbY (CRM) domain protein [1.000]	CRS1_YhbY (PF01985) [1.000]	RNA-binding, CRM domain (IPR001890) [1.000]	RNA binding (GO:0003723) [1.000]	NULL / Representative annotation below 0.1%	NULL / Representative annotation below 0.1%
AT4G28740.1	8835	1	1	1	1	1	1	1	1	1	1	1	1	397	1419	1607	1697	1855	1960	2032	2081	2119	2145	Unkown protein / Representative AHRD below 0.1%	DUF3493 (PF11998) [0.917]	Protein of unknown function DUF3493 (IPR021883) [0.917]	NULL / Representative annotation below 0.1%	NULL / Representative annotation below 0.1%	NULL / Representative annotation below 0.1%
AT3G03890.1	8836	1	1	1	1	1	1	1	1	1	1	1	1	112	1477	1682	1777	1952	2063	2144	2197	2242	2271	FMN binding [0.917] | Pyridoxamine 5'-phosphate oxidase family protein [0.083]	Pyrid_oxidase_2 (PF13883) [1.000] | DUF2470 (PF10615) [0.833]	Domain of unknown function DUF2470 (IPR019595) [0.833]	NULL / Representative annotation below 0.1%	NULL / Representative annotation below 0.1%	NULL / Representative annotation below 0.1%
AT1G01220.1	8837	1	1	1	1	1	1	1	1	1	1	1	1	72	787	1023	1065	1115	1152	1153	1146	1135	1139	L-fucokinase/GDP-L-fucose pyrophosphorylase [1.000]	Fucokinase (PF07959) [1.000] | GHMP_kinases_N (PF00288) [0.917] | GHMP_kinases_C (PF08544) [0.583] | DSPc (PF00782) [0.083]	L-fucokinase (IPR012887) [1.000] | GHMP kinase N-terminal domain (IPR006204) [0.917] | GHMP kinase, C-terminal domain (IPR013750) [0.583] | Dual specificity phosphatase, catalytic domain (IPR000340) [0.083]	transferase activity, transferring phosphorus-containing groups (GO:0016772) [1.000] | ATP binding (GO:0005524) [0.917] | protein tyrosine/serine/threonine phosphatase activity (GO:0008138) [0.083]	protein dephosphorylation (GO:0006470) [0.083]	NULL / Representative annotation below 0.1%
AT3G46610.1	8840	1	1	1	1	1	1	1	1	1	1	1	1	2	2	3	1	1	2	4	4	4	4	Pentatricopeptide repeat (PPR-like) superfamily protein [0.917] | Pentatricopeptide repeat-containing protein [0.083]	PPR_2 (PF13041) [1.000] | PPR (PF01535) [0.917] | PPR_3 (PF13812) [0.500]	Pentatricopeptide repeat (IPR002885) [1.000]	NULL / Representative annotation below 0.1%	NULL / Representative annotation below 0.1%	NULL / Representative annotation below 0.1%
AT4G01650.1	8841	1	1	1	1	1	1	1	1	1	1	1	1	976	2004	2371	2555	2892	3121	3317	3456	3585	3671	Polyketide cyclase / dehydrase and lipid transport protein [1.000]	Polyketide_cyc (PF03364) [1.000]	Streptomyces cyclase/dehydrase (IPR005031) [1.000]	NULL / Representative annotation below 0.1%	NULL / Representative annotation below 0.1%	NULL / Representative annotation below 0.1%
AT1G48270.1	8842	1	1	1	1	1	1	1	1	1	1	1	1	SINGLETON	SINGLETON	SINGLETON	SINGLETON	SINGLETON	SINGLETON	SINGLETON	SINGLETON	SINGLETON	SINGLETON	Cyclic AMP receptor-like protein A [0.667] | G-protein-coupled receptor 1 [0.333]	Dicty_CAR (PF05462) [0.917]	NULL / Representative annotation below 0.1%	NULL / Representative annotation below 0.1%	NULL / Representative annotation below 0.1%	NULL / Representative annotation below 0.1%
AT3G17030.1	8845	1	1	1	1	1	1	1	1	1	1	1	1	56	34	28	27	456	444	421	410	406	242	Nucleic acid-binding proteins superfamily [0.917] | Protein phosphatase 2C family protein [0.083]	PP2C (PF00481) [0.083]	Protein phosphatase 2C (PP2C)-like domain (IPR001932) [0.083]	catalytic activity (GO:0003824) [0.083]	NULL / Representative annotation below 0.1%	NULL / Representative annotation below 0.1%
AT1G20810.1	8846	1	1	1	1	1	1	1	1	1	1	1	1	23	47	107	170	204	269	258	256	253	249	FKBP-like peptidyl-prolyl cis-trans isomerase family protein [1.000]	FKBP_C (PF00254) [1.000]	Peptidyl-prolyl cis-trans isomerase, FKBP-type, domain (IPR001179) [1.000]	NULL / Representative annotation below 0.1%	protein folding (GO:0006457) [1.000]	NULL / Representative annotation below 0.1%
AT1G34360.1	8849	1	1	1	1	1	1	1	1	1	1	1	1	168	327	492	595	591	594	583	566	554	551	translation initiation factor 3 (IF-3) family protein [1.000]	IF3_C (PF00707) [1.000] | IF3_N (PF05198) [1.000] | FAD_binding_3 (PF01494) [0.083]	Translation initiation factor 3, C-terminal (IPR019815) [1.000] | Translation initiation factor 3, N-terminal (IPR019814) [1.000] | Monooxygenase, FAD-binding (IPR002938) [0.083]	translation initiation factor activity (GO:0003743) [1.000]	translational initiation (GO:0006413) [1.000]	NULL / Representative annotation below 0.1%
AT2G31340.1	8856	1	1	1	1	1	1	1	1	1	1	1	1	SINGLETON	SINGLETON	SINGLETON	SINGLETON	SINGLETON	SINGLETON	SINGLETON	SINGLETON	SINGLETON	SINGLETON	embryo defective 1381 [1.000]	NULL / Representative annotation below 0.1%	NULL / Representative annotation below 0.1%	NULL / Representative annotation below 0.1%	NULL / Representative annotation below 0.1%	NULL / Representative annotation below 0.1%
AT3G26710.1	8859	1	1	1	1	1	1	1	1	1	1	1	1	5	12	14	13	18	120	117	119	141	138	cofactor assembly of complex C [1.000]	DUF3529 (PF12046) [1.000]	Protein of unknown function DUF3529 (IPR021919) [1.000]	NULL / Representative annotation below 0.1%	NULL / Representative annotation below 0.1%	NULL / Representative annotation below 0.1%
AT5G41850.1	8862	1	1	1	1	1	1	1	1	1	1	1	1	280	1398	1579	1667	1819	1915	1980	2028	2061	2086	KAT8 regulatory NSL complex subunit 3 [0.833] | alpha/beta-Hydrolases superfamily protein [0.083] | Testis-expressed sequence 30 protein [0.083]	Abhydrolase_5 (PF12695) [0.917]	NULL / Representative annotation below 0.1%	NULL / Representative annotation below 0.1%	NULL / Representative annotation below 0.1%	NULL / Representative annotation below 0.1%
AT5G23300.1	8867	1	1	1	1	1	1	1	1	1	1	1	1	75	220	284	2102	2365	2548	2706	2815	2908	2973	Dihydroorotate dehydrogenase (quinone) [0.750] | Dihydroorotate dehydrogenase (quinone), mitochondrial [0.250]	DHO_dh (PF01180) [1.000]	Dihydroorotate dehydrogenase, class 1/ 2 (IPR012135) [1.000]	dihydroorotate dehydrogenase activity (GO:0004152) [1.000]	UMP biosynthetic process (GO:0006222) [1.000] | oxidation-reduction process (GO:0055114) [1.000]	NULL / Representative annotation below 0.1%
AT2G26930.1	8871	1	1	1	1	1	1	1	1	1	1	1	1	115	61	157	214	225	410	388	446	437	432	4-diphosphocytidyl-2-C-methyl-D-erythritol kinase [1.000]	GHMP_kinases_N (PF00288) [1.000] | RVT_1 (PF00078) [0.083] | GHMP_kinases_C (PF08544) [0.083]	GHMP kinase N-terminal domain (IPR006204) [1.000] | Reverse transcriptase domain (IPR000477) [0.083] | GHMP kinase, C-terminal domain (IPR013750) [0.083]	ATP binding (GO:0005524) [1.000] | RNA binding (GO:0003723) [0.083] | RNA-directed DNA polymerase activity (GO:0003964) [0.083]	RNA-dependent DNA replication (GO:0006278) [0.083]	NULL / Representative annotation below 0.1%
AT3G17170.1	8874	1	1	1	1	1	1	1	1	1	1	1	1	SINGLETON	SINGLETON	SINGLETON	SINGLETON	SINGLETON	SINGLETON	SINGLETON	SINGLETON	SINGLETON	SINGLETON	30S ribosomal protein S6 [1.000]	Ribosomal_S6 (PF01250) [1.000]	Ribosomal protein S6 (IPR000529) [1.000]	rRNA binding (GO:0019843) [1.000] | structural constituent of ribosome (GO:0003735) [1.000]	translation (GO:0006412) [1.000]	ribosome (GO:0005840) [1.000]
AT3G26730.1	8880	1	1	1	1	1	1	1	1	1	1	1	1	525	1723	2025	2181	2472	2675	2842	2967	3070	3142	RING finger protein 10 [1.000]	zf-C3HC4_2 (PF13923) [0.833] | zf-C3HC4 (PF00097) [0.083]	Zinc finger, C3HC4 RING-type (IPR018957) [0.083]	metal ion binding (GO:0046872) [0.083]	NULL / Representative annotation below 0.1%	NULL / Representative annotation below 0.1%
AT1G64810.2	8882	1	1	1	1	1	1	1	1	1	1	1	1	289	607	612	635	630	637	624	602	593	587	Unkown protein / Representative AHRD below 0.1%	APO_RNA-bind (PF05634) [1.000]	APO domain (IPR023342) [1.000]	RNA binding (GO:0003723) [1.000]	NULL / Representative annotation below 0.1%	NULL / Representative annotation below 0.1%
AT3G63140.1	8883	1	1	1	1	1	1	1	1	1	1	1	1	17	739	767	790	1022	1052	1044	1034	1015	1021	Chloroplast stem-loop binding protein of 41 kDa a, chloroplastic [1.000]	Epimerase (PF01370) [0.500] | NAD_binding_10 (PF13460) [0.417]	NAD-dependent epimerase/dehydratase (IPR001509) [0.500]	coenzyme binding (GO:0050662) [0.500] | catalytic activity (GO:0003824) [0.500]	cellular metabolic process (GO:0044237) [0.500]	NULL / Representative annotation below 0.1%
AT4G38495.1	8884	1	1	1	1	1	1	1	1	1	1	1	1	248	1571	1793	1898	2079	2201	3346	3485	3614	3701	INO80 complex subunit C [0.917]	YL1_C (PF08265) [0.917]	YL1 nuclear, C-terminal (IPR013272) [0.917]	NULL / Representative annotation below 0.1%	NULL / Representative annotation below 0.1%	NULL / Representative annotation below 0.1%
AT2G47020.1	8885	1	1	1	1	1	1	1	1	1	1	1	1	112	108	103	100	95	93	86	83	83	81	Peptide chain release factor 1 [1.000]	RF-1 (PF00472) [1.000] | PCRF (PF03462) [0.917]	Peptide chain release factor class I/class II (IPR000352) [1.000] | Peptide chain release factor (IPR005139) [0.917]	translation release factor activity (GO:0003747) [1.000] | translation release factor activity, codon specific (GO:0016149) [0.917]	translational termination (GO:0006415) [1.000]	cytoplasm (GO:0005737) [0.917]
AT5G66470.1	8887	1	1	1	1	1	1	1	1	1	1	1	1	277	404	978	1015	1377	1429	1453	1474	1489	1495	GTPase Era [1.000]	MMR_HSR1 (PF01926) [1.000] | KH_2 (PF07650) [0.833]	GTP binding domain (IPR006073) [1.000] | K Homology domain, type 2 (IPR004044) [0.833]	GTP binding (GO:0005525) [1.000] | RNA binding (GO:0003723) [0.833]	NULL / Representative annotation below 0.1%	NULL / Representative annotation below 0.1%
AT1G56180.1	8889	1	1	1	1	1	1	1	1	1	1	1	1	1	21	30	24	29	31	32	41	45	45	Unkown protein / Representative AHRD below 0.1%	NULL / Representative annotation below 0.1%	NULL / Representative annotation below 0.1%	NULL / Representative annotation below 0.1%	NULL / Representative annotation below 0.1%	NULL / Representative annotation below 0.1%
AT3G15410.2	8894	1	1	1	1	1	1	1	1	1	1	1	1	1	1	2	18	6	8	11	10	11	10	Leucine-rich repeat-containing protein 40 [0.833] | Leucine-rich repeat (LRR) family protein [0.167]	LRR_8 (PF13855) [0.917] | LRR_4 (PF12799) [0.750] | LRR_1 (PF00560) [0.500] | LRR_7 (PF13504) [0.417] | LRR_5 (PF13306) [0.083]	Leucine rich repeat 4 (IPR025875) [0.750] | Leucine-rich repeat (IPR001611) [0.500] | Leucine rich repeat 5 (IPR026906) [0.083]	protein binding (GO:0005515) [0.500]	NULL / Representative annotation below 0.1%	NULL / Representative annotation below 0.1%
AT2G03780.1	8902	1	1	1	1	1	1	1	1	1	1	1	1	82	144	649	667	2861	3089	3285	3424	3553	3639	Translin family protein [1.000]	Translin (PF01997) [1.000]	Translin (IPR002848) [1.000]	sequence-specific DNA binding (GO:0043565) [1.000]	NULL / Representative annotation below 0.1%	NULL / Representative annotation below 0.1%
AT5G09230.7	8903	1	1	1	1	1	1	1	1	1	1	1	1	187	1843	2179	2353	2674	2891	3073	3208	3331	3409	NAD-dependent protein deacetylase sirtuin-4 [0.750] | NAD-dependent protein deacetylase [0.250]	SIR2 (PF02146) [1.000]	Sirtuin family (IPR003000) [1.000]	NAD+ binding (GO:0070403) [1.000]	NULL / Representative annotation below 0.1%	NULL / Representative annotation below 0.1%
AT5G12410.1	8904	1	1	1	1	1	1	1	1	1	1	1	1	726	1510	1728	130	132	128	116	1847	1876	1895	THUMP domain-containing protein [1.000]	THUMP (PF02926) [1.000]	THUMP (IPR004114) [1.000]	RNA binding (GO:0003723) [1.000]	NULL / Representative annotation below 0.1%	NULL / Representative annotation below 0.1%
AT4G37200.1	8907	1	1	1	1	1	1	1	1	1	1	1	1	2	526	624	646	2153	2280	2384	2449	2511	2540	Thioredoxin superfamily protein [0.833] | ATP-dependent Clp protease ATP-binding subunit clpA homolog, chloroplastic [0.083] | Thioredoxin-like protein HCF164, chloroplastic [0.083]	Thioredoxin (PF00085) [1.000] | PPR (PF01535) [0.083] | SRP54 (PF00448) [0.083] | UVR (PF02151) [0.083]	Thioredoxin domain (IPR013766) [1.000] | UVR domain (IPR001943) [0.083] | Pentatricopeptide repeat (IPR002885) [0.083] | Signal recognition particle, SRP54 subunit, GTPase domain (IPR000897) [0.083]	protein binding (GO:0005515) [0.083] | GTP binding (GO:0005525) [0.083]	cell redox homeostasis (GO:0045454) [1.000] | SRP-dependent cotranslational protein targeting to membrane (GO:0006614) [0.083]	NULL / Representative annotation below 0.1%
AT5G48390.1	8910	1	1	1	1	1	1	1	1	1	1	1	1	SINGLETON	SINGLETON	SINGLETON	SINGLETON	SINGLETON	SINGLETON	SINGLETON	SINGLETON	SINGLETON	SINGLETON	Tetratricopeptide repeat (TPR)-like superfamily protein [1.000]	SPO22 (PF08631) [0.917] | TPR_2 (PF07719) [0.250]	Meiosis specific protein SPO22 (IPR013940) [0.917] | Tetratricopeptide TPR2 (IPR013105) [0.250]	NULL / Representative annotation below 0.1%	NULL / Representative annotation below 0.1%	NULL / Representative annotation below 0.1%
AT3G57910.1	8911	1	1	1	1	1	1	1	1	1	1	1	1	101	452	501	515	520	512	502	486	476	468	G patch domain-containing protein 11 [0.667] | D111/G-patch domain-containing protein [0.333]	DUF4187 (PF13821) [0.833] | G-patch (PF01585) [0.583] | G-patch_2 (PF12656) [0.417]	Domain of unknown function DUF4187 (IPR025239) [0.833] | G-patch domain (IPR000467) [0.583]	nucleic acid binding (GO:0003676) [0.583]	NULL / Representative annotation below 0.1%	NULL / Representative annotation below 0.1%
AT2G32120.1	8913	1	1	1	1	1	1	1	1	1	1	1	1	48	28	42	39	34	169	179	185	194	191	Heat shock 70 kDa protein 8 [0.917] | heat shock protein 70 [0.083]	HSP70 (PF00012) [1.000]	Heat shock protein 70 family (IPR013126) [1.000]	NULL / Representative annotation below 0.1%	NULL / Representative annotation below 0.1%	NULL / Representative annotation below 0.1%
AT3G56570.1	8915	1	1	1	1	1	1	1	1	1	1	1	1	134	287	285	563	363	355	338	381	373	366	N-lysine methyltransferase setd6 [0.500] | SET domain-containing protein [0.333] | N-lysine methyltransferase SETD6 [0.167]	SET (PF00856) [0.583] | Rubis-subs-bind (PF09273) [0.417]	SET domain (IPR001214) [0.583] | Rubisco LSMT, substrate-binding domain (IPR015353) [0.417]	protein binding (GO:0005515) [0.583]	NULL / Representative annotation below 0.1%	NULL / Representative annotation below 0.1%
AT1G01290.1	8916	1	1	1	1	1	1	1	1	1	1	1	1	SINGLETON	SINGLETON	SINGLETON	SINGLETON	SINGLETON	SINGLETON	SINGLETON	SINGLETON	SINGLETON	SINGLETON	Cyclic pyranopterin monophosphate synthase accessory protein [1.000]	MoaC (PF01967) [1.000]	Molybdopterin cofactor biosynthesis C (MoaC) domain (IPR002820) [1.000]	NULL / Representative annotation below 0.1%	Mo-molybdopterin cofactor biosynthetic process (GO:0006777) [1.000]	NULL / Representative annotation below 0.1%
AT5G10910.1	8920	1	1	1	1	1	1	1	1	1	1	1	1	SINGLETON	SINGLETON	SINGLETON	SINGLETON	SINGLETON	SINGLETON	SINGLETON	SINGLETON	SINGLETON	SINGLETON	Ribosomal RNA small subunit methyltransferase H [1.000]	Methyltransf_5 (PF01795) [1.000]	Ribosomal RNA small subunit methyltransferase H (IPR002903) [1.000]	methyltransferase activity (GO:0008168) [1.000]	NULL / Representative annotation below 0.1%	NULL / Representative annotation below 0.1%
AT5G23060.1	8925	1	1	1	1	1	1	1	1	1	1	1	1	1	4	2	2	2	3	5	12	12	14	Calcium sensing receptor, chloroplastic [0.917] | Disease resistance protein (CC-NBS-LRR class) family [0.083]	Rhodanese (PF00581) [0.500] | NB-ARC (PF00931) [0.083]	Rhodanese-like domain (IPR001763) [0.500] | NB-ARC (IPR002182) [0.083]	ADP binding (GO:0043531) [0.083]	NULL / Representative annotation below 0.1%	NULL / Representative annotation below 0.1%
AT5G17070.1	8928	1	1	1	1	1	1	1	1	1	1	1	1	27	14	9	7	5	6	8	7	6	6	Serine/threonine-protein phosphatase 4 regulatory subunit 2 [0.167]	PPP4R2 (PF09184) [0.917]	Protein phosphatase 4 core regulatory subunit R2 (IPR015267) [0.917]	NULL / Representative annotation below 0.1%	NULL / Representative annotation below 0.1%	NULL / Representative annotation below 0.1%
AT2G25830.1	8929	1	1	1	1	1	1	1	1	1	1	1	1	SINGLETON	SINGLETON	SINGLETON	SINGLETON	SINGLETON	SINGLETON	SINGLETON	SINGLETON	SINGLETON	SINGLETON	YebC-related [1.000]	Transcrip_reg (PF01709) [1.000]	Transcriptional regulator TACO1-like (IPR002876) [1.000]	NULL / Representative annotation below 0.1%	NULL / Representative annotation below 0.1%	NULL / Representative annotation below 0.1%
AT1G78010.1	8930	1	1	1	1	1	1	1	1	1	1	1	1	202	404	818	1674	1377	1429	1453	1474	1489	1495	tRNA modification GTPase MnmE [1.000]	GTPase_Cys_C (PF12631) [1.000] | TrmE_N (PF10396) [0.917] | MMR_HSR1 (PF01926) [0.917]	tRNA modification GTPase MnmE C-terminal domain (IPR025867) [1.000] | GTP-binding protein TrmE, N-terminal (IPR018948) [0.917] | GTP binding domain (IPR006073) [0.917]	GTP binding (GO:0005525) [0.917]	NULL / Representative annotation below 0.1%	NULL / Representative annotation below 0.1%
AT5G14660.1	8935	1	1	1	1	1	1	1	1	1	1	1	1	794	1638	1888	2010	2249	2405	2549	2643	2721	2769	peptide deformylase 1B [0.917] | Peptide deformylase 1B, chloroplastic [0.083]	Pep_deformylase (PF01327) [0.917]	Peptide deformylase (IPR023635) [0.917]	NULL / Representative annotation below 0.1%	NULL / Representative annotation below 0.1%	NULL / Representative annotation below 0.1%
AT4G08280.1	8937	1	1	1	1	1	1	1	1	1	1	1	1	SINGLETON	SINGLETON	SINGLETON	SINGLETON	SINGLETON	SINGLETON	SINGLETON	SINGLETON	SINGLETON	SINGLETON	Thioredoxin superfamily protein [1.000]	DUF836 (PF05768) [1.000]	Glutaredoxin-like (IPR008554) [1.000]	NULL / Representative annotation below 0.1%	NULL / Representative annotation below 0.1%	NULL / Representative annotation below 0.1%
AT4G37480.1	8938	1	1	1	1	1	1	1	1	1	1	1	1	4	22	16	20	26	25	46	44	40	40	Chaperone protein DnaJ [0.917] | Chaperone DnaJ-domain superfamily protein [0.083]	DnaJ (PF00226) [1.000]	DnaJ domain (IPR001623) [1.000]	NULL / Representative annotation below 0.1%	NULL / Representative annotation below 0.1%	NULL / Representative annotation below 0.1%
AT4G00030.1	8941	1	1	1	1	1	1	1	1	1	1	1	1	52	165	199	193	163	197	190	197	192	231	Plastid-lipid associated protein PAP / fibrillin family protein [1.000]	PAP_fibrillin (PF04755) [1.000]	Plastid lipid-associated protein/fibrillin conserved domain (IPR006843) [1.000]	structural molecule activity (GO:0005198) [1.000]	NULL / Representative annotation below 0.1%	chloroplast (GO:0009507) [1.000]
AT3G52260.3	8943	1	1	1	1	1	1	1	1	1	1	1	1	83	418	610	634	629	636	623	754	592	490	Pseudouridine synthase family protein [1.000]	PseudoU_synth_2 (PF00849) [0.917]	Pseudouridine synthase, RsuA/RluB/C/D/E/F (IPR006145) [0.917]	RNA binding (GO:0003723) [0.917] | pseudouridine synthase activity (GO:0009982) [0.917]	pseudouridine synthesis (GO:0001522) [0.917] | RNA modification (GO:0009451) [0.917]	NULL / Representative annotation below 0.1%
AT4G21320.1	8944	1	1	1	1	1	1	1	1	1	1	1	1	SINGLETON	SINGLETON	SINGLETON	SINGLETON	SINGLETON	SINGLETON	SINGLETON	SINGLETON	SINGLETON	SINGLETON	Aldolase-type TIM barrel family protein [1.000]	ComA (PF02679) [1.000]	(2R)-phospho-3-sulpholactate synthase, ComA (IPR003830) [1.000]	NULL / Representative annotation below 0.1%	coenzyme M biosynthetic process (GO:0019295) [1.000]	NULL / Representative annotation below 0.1%
AT1G16080.1	8947	1	1	1	1	1	1	1	1	1	1	1	1	1	4	2	2	13	378	275	187	157	169	Unkown protein / Representative AHRD below 0.1%	NULL / Representative annotation below 0.1%	NULL / Representative annotation below 0.1%	NULL / Representative annotation below 0.1%	NULL / Representative annotation below 0.1%	NULL / Representative annotation below 0.1%
AT1G64430.1	8950	1	1	1	1	1	1	1	1	1	1	1	1	808	1714	2010	2165	2450	2652	2817	2939	3039	3110	Pentatricopeptide repeat (PPR) superfamily protein [1.000]	NULL / Representative annotation below 0.1%	NULL / Representative annotation below 0.1%	NULL / Representative annotation below 0.1%	NULL / Representative annotation below 0.1%	NULL / Representative annotation below 0.1%
AT5G03770.1	8956	1	1	1	1	1	1	1	1	1	1	1	1	315	778	805	838	854	864	852	846	823	824	3-deoxy-D-manno-octulosonic acid transferase [0.917] | KDO transferase A [0.083]	Glycos_transf_N (PF04413) [1.000] | Glycos_transf_1 (PF00534) [0.083] | DUF3527 (PF12043) [0.083]	3-deoxy-D-manno-octulosonic-acid transferase, N-terminal (IPR007507) [1.000] | Glycosyl transferase, family 1 (IPR001296) [0.083] | Protein of unknown function DUF3527 (IPR021916) [0.083]	NULL / Representative annotation below 0.1%	biosynthetic process (GO:0009058) [0.083]	NULL / Representative annotation below 0.1%
AT3G54010.1	8957	1	1	1	1	1	1	1	1	1	1	1	1	23	47	69	112	118	129	111	107	105	104	Peptidyl-prolyl cis-trans isomerase FKBP5 [1.000]	FKBP_C (PF00254) [1.000] | TPR_11 (PF13414) [0.833] | TPR_1 (PF00515) [0.750]	Peptidyl-prolyl cis-trans isomerase, FKBP-type, domain (IPR001179) [1.000] | Tetratricopeptide TPR1 (IPR001440) [0.750]	protein binding (GO:0005515) [0.750]	protein folding (GO:0006457) [1.000]	NULL / Representative annotation below 0.1%
AT4G36050.2	8958	1	1	1	1	1	1	1	1	1	1	1	1	69	833	863	889	1472	1531	1561	3149	3270	3347	DNA-(apurinic or apyrimidinic site) lyase 2 [1.000]	Exo_endo_phos (PF03372) [0.917] | zf-GRF (PF06839) [0.667]	Endonuclease/exonuclease/phosphatase (IPR005135) [0.917] | Zinc finger, GRF-type (IPR010666) [0.667]	zinc ion binding (GO:0008270) [0.667]	NULL / Representative annotation below 0.1%	NULL / Representative annotation below 0.1%
AT3G12040.1	8959	1	1	1	1	1	1	1	1	1	1	1	1	SINGLETON	SINGLETON	SINGLETON	SINGLETON	SINGLETON	SINGLETON	SINGLETON	SINGLETON	SINGLETON	SINGLETON	DNA-3-methyladenine glycosylase [1.000]	Pur_DNA_glyco (PF02245) [1.000]	Methylpurine-DNA glycosylase (MPG) (IPR003180) [1.000]	DNA binding (GO:0003677) [1.000] | alkylbase DNA N-glycosylase activity (GO:0003905) [1.000]	base-excision repair (GO:0006284) [1.000]	NULL / Representative annotation below 0.1%
AT1G74900.1	8963	1	1	1	1	1	1	1	1	1	1	1	1	2	2	3	1	1	13	4	4	4	4	Pentatricopeptide repeat (PPR) superfamily protein [1.000]	PPR_2 (PF13041) [1.000] | PPR_1 (PF12854) [0.667] | PPR (PF01535) [0.417] | PPR_3 (PF13812) [0.167] | E2F_TDP (PF02319) [0.083]	Pentatricopeptide repeat (IPR002885) [1.000] | Transcription factor E2F/dimerisation partner (TDP) (IPR003316) [0.083]	sequence-specific DNA binding transcription factor activity (GO:0003700) [0.083]	regulation of transcription, DNA-templated (GO:0006355) [0.083]	transcription factor complex (GO:0005667) [0.083]
AT5G16810.1	8965	1	1	1	1	1	1	1	1	1	1	1	1	1	1	1131	1173	1230	1281	1291	1296	1300	1306	Protein kinase superfamily protein [1.000]	NULL / Representative annotation below 0.1%	NULL / Representative annotation below 0.1%	NULL / Representative annotation below 0.1%	NULL / Representative annotation below 0.1%	NULL / Representative annotation below 0.1%
AT1G24040.1	8969	1	1	1	1	1	1	1	1	1	1	1	1	370	528	629	650	548	656	647	625	615	608	Acyl-CoA N-acyltransferases (NAT) superfamily protein [1.000]	Acetyltransf_1 (PF00583) [0.833]	GNAT domain (IPR000182) [0.833]	N-acetyltransferase activity (GO:0008080) [0.833]	NULL / Representative annotation below 0.1%	NULL / Representative annotation below 0.1%
AT3G06730.1	8970	1	1	1	1	1	1	1	1	1	1	1	1	30	77	102	110	303	536	525	507	498	493	Thioredoxin z [1.000]	Thioredoxin (PF00085) [1.000]	Thioredoxin domain (IPR013766) [1.000]	NULL / Representative annotation below 0.1%	cell redox homeostasis (GO:0045454) [1.000]	NULL / Representative annotation below 0.1%
AT5G13680.1	8977	1	1	1	1	1	1	1	1	1	1	1	1	2	2	3	1953	2157	2285	2390	2457	2520	2553	Elongator complex protein 1 [1.000]	IKI3 (PF04762) [1.000]	IKI3 (IPR006849) [1.000]	NULL / Representative annotation below 0.1%	NULL / Representative annotation below 0.1%	NULL / Representative annotation below 0.1%
AT4G06599.1	8978	1	1	1	1	1	1	1	1	1	1	1	1	673	1369	1545	1627	1767	1854	1908	1951	1983	2002	Ubiquitin-like domain-containing CTD phosphatase [1.000]	NIF (PF03031) [1.000] | ubiquitin (PF00240) [0.667]	NLI interacting factor (IPR004274) [1.000] | Ubiquitin domain (IPR000626) [0.667]	protein binding (GO:0005515) [1.000]	NULL / Representative annotation below 0.1%	NULL / Representative annotation below 0.1%
AT1G77930.1	8982	1	1	1	1	1	1	1	1	1	1	1	1	4	22	16	20	26	25	46	44	40	40	Chaperone protein DnaJ [0.833] | Chaperone DnaJ-domain superfamily protein [0.167]	DnaJ (PF00226) [0.917]	DnaJ domain (IPR001623) [0.917]	NULL / Representative annotation below 0.1%	NULL / Representative annotation below 0.1%	NULL / Representative annotation below 0.1%
AT5G11270.1	8987	1	1	1	1	1	1	1	1	1	1	1	1	97	1261	1406	1461	1556	1622	1645	1671	1687	1699	overexpressor of cationic peroxidase 3 [1.000]	Homeobox (PF00046) [0.917]	Homeobox domain (IPR001356) [0.917]	sequence-specific DNA binding (GO:0043565) [0.917] | sequence-specific DNA binding transcription factor activity (GO:0003700) [0.917]	regulation of transcription, DNA-templated (GO:0006355) [0.917]	NULL / Representative annotation below 0.1%
AT1G02910.1	8990	1	1	1	1	1	1	1	1	1	1	1	1	397	1419	1607	1697	1855	1960	2032	2081	2119	2145	Protein LOW PSII ACCUMULATION 1, chloroplastic [1.000]	DUF3493 (PF11998) [1.000] | TPR_11 (PF13414) [0.917]	Protein of unknown function DUF3493 (IPR021883) [1.000]	NULL / Representative annotation below 0.1%	NULL / Representative annotation below 0.1%	NULL / Representative annotation below 0.1%
AT5G09390.1	8993	1	1	1	1	1	1	1	1	1	1	1	1	553	923	985	1022	1070	2121	2204	2258	2304	2334	CD2-binding protein-related [0.917] | CD2 antigen cytoplasmic tail-binding protein 2 homolog [0.083]	NULL / Representative annotation below 0.1%	NULL / Representative annotation below 0.1%	NULL / Representative annotation below 0.1%	NULL / Representative annotation below 0.1%	NULL / Representative annotation below 0.1%
AT4G29170.1	8995	1	1	1	1	1	1	1	1	1	1	1	1	SINGLETON	SINGLETON	SINGLETON	SINGLETON	SINGLETON	SINGLETON	SINGLETON	SINGLETON	SINGLETON	SINGLETON	Meiotic nuclear division protein 1 homolog [1.000]	Mnd1 (PF03962) [1.000]	Meiotic nuclear division protein 1 (IPR005647) [1.000]	NULL / Representative annotation below 0.1%	NULL / Representative annotation below 0.1%	NULL / Representative annotation below 0.1%
AT4G01730.1	8999	1	1	1	1	1	1	1	1	1	1	1	1	61	180	158	149	171	255	260	75	84	90	DHHC-type zinc finger family protein [1.000]	zf-DHHC (PF01529) [0.917]	Zinc finger, DHHC-type, palmitoyltransferase (IPR001594) [0.917]	zinc ion binding (GO:0008270) [0.917]	NULL / Representative annotation below 0.1%	NULL / Representative annotation below 0.1%
AT1G62730.1	9004	1	1	1	1	1	1	1	1	1	1	1	1	155	650	1197	1241	1310	1361	1379	1397	1405	1415	NADH dehydrogenase (ubiquinone) complex I, assembly factor 6 [1.000]	SQS_PSY (PF00494) [1.000]	Squalene/phytoene synthase (IPR002060) [1.000]	transferase activity (GO:0016740) [1.000]	biosynthetic process (GO:0009058) [1.000]	NULL / Representative annotation below 0.1%
AT2G39910.1	9005	1	1	1	1	1	1	1	1	1	1	1	1	SINGLETON	SINGLETON	SINGLETON	SINGLETON	SINGLETON	SINGLETON	SINGLETON	SINGLETON	SINGLETON	SINGLETON	ARM repeat superfamily protein [1.000]	DUF2454 (PF10521) [0.667]	Protein of unknown function DUF2454 (IPR018870) [0.667]	NULL / Representative annotation below 0.1%	NULL / Representative annotation below 0.1%	NULL / Representative annotation below 0.1%
AT1G26640.1	9008	1	1	1	1	1	1	1	1	1	1	1	1	506	861	84	95	89	97	166	206	201	217	Isopentenyl phosphate kinase [0.917] | Amino acid kinase family protein [0.083]	AA_kinase (PF00696) [1.000]	Aspartate/glutamate/uridylate kinase (IPR001048) [1.000]	NULL / Representative annotation below 0.1%	NULL / Representative annotation below 0.1%	NULL / Representative annotation below 0.1%
AT2G21150.1	9009	1	1	1	1	1	1	1	1	1	1	1	1	48	28	212	1642	1789	1879	1940	1990	2021	3003	Protein XAP5 CIRCADIAN TIMEKEEPER [1.000]	XAP5 (PF04921) [1.000] | NDUF_B6 (PF09782) [0.083]	XAP5 protein (IPR007005) [1.000] | NADH dehydrogenase 1, beta subcomplex, subunit 6 (IPR019174) [0.083]	NULL / Representative annotation below 0.1%	NULL / Representative annotation below 0.1%	nucleus (GO:0005634) [1.000]
AT2G44580.1	9016	1	1	1	1	1	1	1	1	1	1	1	1	799	1659	1927	2060	2310	2477	2629	2731	2813	2876	Sister chromatid cohesion protein DCC1 [1.000]	DUF2036 (PF09724) [1.000]	Sister chromatid cohesion protein Dcc1 (IPR019128) [1.000]	NULL / Representative annotation below 0.1%	NULL / Representative annotation below 0.1%	NULL / Representative annotation below 0.1%
AT1G10180.1	9017	1	1	1	1	1	1	1	1	1	1	1	1	85	97	85	69	46	811	809	796	773	772	exocyst complex component 84B [1.000]	NULL / Representative annotation below 0.1%	NULL / Representative annotation below 0.1%	NULL / Representative annotation below 0.1%	NULL / Representative annotation below 0.1%	NULL / Representative annotation below 0.1%
AT5G26760.2	9021	1	1	1	1	1	1	1	1	1	1	1	1	878	1875	2217	2395	2719	2939	3128	3265	3390	3471	Unkown protein / Representative AHRD below 0.1%	RPAP2_Rtr1 (PF04181) [0.917]	Protein of unknown function DUF408 (IPR007308) [0.917]	NULL / Representative annotation below 0.1%	NULL / Representative annotation below 0.1%	NULL / Representative annotation below 0.1%
AT4G33060.1	9027	1	1	1	1	1	1	1	1	1	1	1	1	36	89	104	101	101	96	95	88	91	89	Peptidyl-prolyl cis-trans isomerase CWC27 homolog [1.000]	Pro_isomerase (PF00160) [1.000]	Cyclophilin-like peptidyl-prolyl cis-trans isomerase domain (IPR002130) [1.000]	peptidyl-prolyl cis-trans isomerase activity (GO:0003755) [1.000]	protein folding (GO:0006457) [1.000]	NULL / Representative annotation below 0.1%
AT3G56990.1	9029	1	1	1	1	1	1	1	1	1	1	1	1	319	1123	1248	1296	1390	1441	1469	1488	1503	1512	Nucleolar protein 10 [1.000]	NUC153 (PF08159) [1.000]	NUC153 (IPR012580) [1.000]	NULL / Representative annotation below 0.1%	NULL / Representative annotation below 0.1%	nucleus (GO:0005634) [1.000]
AT1G80860.2	9031	1	1	1	1	1	1	1	1	1	1	1	1	SINGLETON	SINGLETON	SINGLETON	SINGLETON	SINGLETON	SINGLETON	SINGLETON	SINGLETON	SINGLETON	SINGLETON	phospholipid N-methyltransferase [1.000]	PEMT (PF04191) [1.000]	Phospholipid methyltransferase (IPR007318) [1.000]	NULL / Representative annotation below 0.1%	NULL / Representative annotation below 0.1%	NULL / Representative annotation below 0.1%
AT1G03760.1	9038	1	1	1	1	1	1	1	1	1	1	1	1	2	2	3	1	1	2	2	2	2	270	Unconventional prefoldin RPB5 interactor [0.833] | Pentatricopeptide repeat-containing protein [0.083] | Unconventional prefoldin RPB5 interactor 1 [0.083]	Prefoldin (PF02996) [1.000]	Prefoldin alpha-like (IPR004127) [1.000]	unfolded protein binding (GO:0051082) [1.000]	protein folding (GO:0006457) [1.000]	prefoldin complex (GO:0016272) [1.000]
AT5G24970.2	9046	1	1	1	1	1	1	1	1	1	1	1	1	215	211	183	175	174	166	161	151	148	143	Protein kinase superfamily protein [1.000]	ABC1 (PF03109) [0.833] | APH (PF01636) [0.417]	UbiB domain (IPR004147) [0.833] | Aminoglycoside phosphotransferase (IPR002575) [0.417]	NULL / Representative annotation below 0.1%	NULL / Representative annotation below 0.1%	NULL / Representative annotation below 0.1%
AT3G20480.1	9047	1	1	1	1	1	1	1	1	1	1	1	1	SINGLETON	SINGLETON	SINGLETON	SINGLETON	SINGLETON	SINGLETON	SINGLETON	SINGLETON	SINGLETON	SINGLETON	tetraacyldisaccharide 4'-kinase family protein [1.000]	LpxK (PF02606) [0.917]	Tetraacyldisaccharide 4'-kinase (IPR003758) [0.917]	ATP binding (GO:0005524) [0.917] | tetraacyldisaccharide 4'-kinase activity (GO:0009029) [0.917]	lipid A biosynthetic process (GO:0009245) [0.917]	NULL / Representative annotation below 0.1%
AT4G08790.1	9051	1	1	1	1	1	1	1	1	1	1	1	1	303	803	829	856	1081	1117	1120	1113	1101	1104	Nitrilase homolog 1 [1.000]	CN_hydrolase (PF00795) [1.000]	Carbon-nitrogen hydrolase (IPR003010) [1.000]	hydrolase activity, acting on carbon-nitrogen (but not peptide) bonds (GO:0016810) [1.000]	nitrogen compound metabolic process (GO:0006807) [1.000]	NULL / Representative annotation below 0.1%
AT4G10930.1	9052	1	1	1	1	1	1	1	1	1	1	1	1	6	667	696	714	599	600	723	707	690	683	E3 ubiquitin-protein ligase p28-like [0.250]	PHD (PF00628) [0.583] | zf-C3HC4_2 (PF13923) [0.417] | zf-RING_2 (PF13639) [0.083]	Zinc finger, PHD-finger (IPR019787) [0.583] | Zinc finger, RING-type (IPR001841) [0.083]	protein binding (GO:0005515) [0.583] | zinc ion binding (GO:0008270) [0.083]	NULL / Representative annotation below 0.1%	NULL / Representative annotation below 0.1%
AT5G18570.1	9053	1	1	1	1	1	1	1	1	1	1	1	1	4	540	537	558	558	560	550	1319	1323	1329	GTPase Obg [1.000]	GTP1_OBG (PF01018) [1.000] | MMR_HSR1 (PF01926) [1.000] | DUF1967 (PF09269) [0.917]	GTP binding domain (IPR006073) [1.000] | GTP1/OBG domain (IPR006169) [1.000] | GTP-binding protein GTP1/OBG, C-terminal (IPR015349) [0.917]	GTP binding (GO:0005525) [1.000] | nucleotide binding (GO:0000166) [0.917]	NULL / Representative annotation below 0.1%	NULL / Representative annotation below 0.1%
AT5G64050.1	9055	1	1	1	1	1	1	1	1	1	1	1	1	526	1151	1280	1330	1425	1483	1511	1534	1548	1555	Glutamate--tRNA ligase [1.000]	tRNA-synt_1c (PF00749) [1.000]	Glutamyl/glutaminyl-tRNA synthetase, class Ib, catalytic domain (IPR020058) [1.000]	ATP binding (GO:0005524) [1.000] | ligase activity, forming aminoacyl-tRNA and related compounds (GO:0016876) [1.000]	tRNA aminoacylation (GO:0043039) [1.000]	NULL / Representative annotation below 0.1%
AT1G64600.1	9057	1	1	1	1	1	1	1	1	1	1	1	1	SINGLETON	SINGLETON	SINGLETON	SINGLETON	SINGLETON	SINGLETON	SINGLETON	SINGLETON	SINGLETON	SINGLETON	methyltransferases;copper ion binding [0.750] | Methyltransferase-like protein 17, mitochondrial [0.250]	Rsm22 (PF09243) [1.000]	Ribosomal protein Rsm22, bacterial-type (IPR015324) [1.000]	methyltransferase activity (GO:0008168) [1.000]	translation (GO:0006412) [1.000]	NULL / Representative annotation below 0.1%
AT5G52110.1	9058	1	1	1	1	1	1	1	1	1	1	1	1	165	489	477	491	1056	1092	1085	1074	1062	1066	Unkown protein / Representative AHRD below 0.1%	DUF2930 (PF11152) [1.000]	Protein of unknown function DUF2930 (IPR021325) [1.000]	NULL / Representative annotation below 0.1%	NULL / Representative annotation below 0.1%	NULL / Representative annotation below 0.1%
AT3G52030.1	9059	1	1	1	1	1	1	1	1	1	1	1	1	122	457	1246	1039	1086	1122	1126	1119	1108	1507	F-box family protein with WD40/YVTN repeat doamin [0.667] | F-box/WD-40 repeat-containing protein [0.250]	F-box-like (PF12937) [0.750] | WD40 (PF00400) [0.583] | LSM (PF01423) [0.083]	WD40 repeat (IPR001680) [0.583] | Ribonucleoprotein LSM domain (IPR001163) [0.083]	protein binding (GO:0005515) [0.583]	NULL / Representative annotation below 0.1%	NULL / Representative annotation below 0.1%
AT5G51110.1	9061	1	1	1	1	1	1	1	1	1	1	1	1	1015	2049	2420	2605	2943	3172	3370	3510	3639	3726	Transcriptional coactivator/pterin dehydratase [1.000]	Pterin_4a (PF01329) [0.917]	Transcriptional coactivator/pterin dehydratase (IPR001533) [0.917]	4-alpha-hydroxytetrahydrobiopterin dehydratase activity (GO:0008124) [0.917]	tetrahydrobiopterin biosynthetic process (GO:0006729) [0.917]	NULL / Representative annotation below 0.1%
AT1G13690.1	9064	1	1	1	1	1	1	1	1	1	1	1	1	10	7	8	8	16	29	98	34	44	51	glycine-rich RNA-binding protein 3 [0.917] | Peptidyl-prolyl cis-trans isomerase E [0.083]	RRM_1 (PF00076) [1.000]	RNA recognition motif domain (IPR000504) [1.000]	nucleic acid binding (GO:0003676) [1.000]	NULL / Representative annotation below 0.1%	NULL / Representative annotation below 0.1%
AT1G35660.1	9066	1	1	1	1	1	1	1	1	1	1	1	1	SINGLETON	SINGLETON	SINGLETON	SINGLETON	SINGLETON	SINGLETON	SINGLETON	SINGLETON	SINGLETON	SINGLETON	Unkown protein / Representative AHRD below 0.1%	NULL / Representative annotation below 0.1%	NULL / Representative annotation below 0.1%	NULL / Representative annotation below 0.1%	NULL / Representative annotation below 0.1%	NULL / Representative annotation below 0.1%
AT1G72440.1	9077	1	1	1	1	1	1	1	1	1	1	1	1	3	171	145	144	190	226	220	216	231	246	CCAAT/enhancer-binding protein zeta [1.000]	CBF (PF03914) [0.917]	CCAAT-binding factor (IPR005612) [0.917]	NULL / Representative annotation below 0.1%	NULL / Representative annotation below 0.1%	NULL / Representative annotation below 0.1%
AT5G45420.1	9083	1	1	1	1	1	1	1	1	1	1	1	1	64	55	63	58	24	2390	2534	1870	1900	1918	DnaJ homolog subfamily C member 2 [0.667] | DnaJ domain ;Myb-like DNA-binding domain [0.250] | Duplicated homeodomain-like superfamily protein [0.083]	Myb_DNA-bind_6 (PF13921) [0.250] | Myb_DNA-binding (PF00249) [0.083]	SANT/Myb domain (IPR001005) [0.083]	chromatin binding (GO:0003682) [0.083]	NULL / Representative annotation below 0.1%	NULL / Representative annotation below 0.1%
AT5G47680.1	9084	1	1	1	1	1	1	1	1	1	1	1	1	19	18	10	10	11	20	25	24	31	46	tRNA (guanine(9)-N1)-methyltransferase [1.000]	tRNA_m1G_MT (PF01746) [1.000]	tRNA methyltransferase (IPR016009) [1.000]	NULL / Representative annotation below 0.1%	NULL / Representative annotation below 0.1%	NULL / Representative annotation below 0.1%
AT5G16180.1	9085	1	1	1	1	1	1	1	1	1	1	1	1	188	534	531	553	556	667	1299	1307	1311	1316	Chloroplastic group IIA intron splicing facilitator CRS1, chloroplastic [0.417] | CRS1 / YhbY (CRM) domain-containing protein [0.333] | RNA-binding CRS1 / YhbY (CRM) domain protein [0.250]	CRS1_YhbY (PF01985) [1.000]	RNA-binding, CRM domain (IPR001890) [1.000]	RNA binding (GO:0003723) [1.000]	NULL / Representative annotation below 0.1%	NULL / Representative annotation below 0.1%
AT2G21860.1	9087	1	1	1	1	1	1	1	1	1	1	1	1	16	1276	1435	1496	1602	1671	1700	1730	1749	1765	Violaxanthin de-epoxidase, chloroplastic [0.917] | violaxanthin de-epoxidase-related [0.083]	VDE (PF07137) [0.250]	Violaxanthin de-epoxidase (IPR010788) [0.250]	violaxanthin de-epoxidase activity (GO:0046422) [0.250]	oxidation-reduction process (GO:0055114) [0.250]	chloroplast (GO:0009507) [0.250]
AT1G71760.2	9088	1	1	1	1	1	1	1	1	1	1	1	1	SINGLETON	SINGLETON	SINGLETON	SINGLETON	SINGLETON	SINGLETON	SINGLETON	SINGLETON	SINGLETON	SINGLETON	Unkown protein / Representative AHRD below 0.1%	NULL / Representative annotation below 0.1%	NULL / Representative annotation below 0.1%	NULL / Representative annotation below 0.1%	NULL / Representative annotation below 0.1%	NULL / Representative annotation below 0.1%
AT3G05410.2	9095	1	1	1	1	1	1	1	1	1	1	1	1	220	1462	1666	1760	1936	2046	2126	2179	2223	2252	Photosystem II reaction center PsbP family protein [0.917] | Homeodomain-like superfamily protein [0.083]	PsbP (PF01789) [1.000]	Photosystem II PsbP, oxygen evolving complex (IPR002683) [1.000]	calcium ion binding (GO:0005509) [1.000]	photosynthesis (GO:0015979) [1.000]	photosystem II (GO:0009523) [1.000] | extrinsic component of membrane (GO:0019898) [1.000] | photosystem II oxygen evolving complex (GO:0009654) [1.000]
AT2G39190.2	9096	1	1	1	1	1	1	1	1	1	1	1	1	215	211	183	175	174	166	161	151	148	143	Protein kinase superfamily protein [1.000]	ABC1 (PF03109) [1.000] | APH (PF01636) [0.667]	UbiB domain (IPR004147) [1.000] | Aminoglycoside phosphotransferase (IPR002575) [0.667]	NULL / Representative annotation below 0.1%	NULL / Representative annotation below 0.1%	NULL / Representative annotation below 0.1%
AT5G03910.1	9097	1	1	1	1	1	1	1	1	1	1	1	1	19	54	204	180	141	132	151	142	156	133	Lipid A export ATP-binding/permease protein MsbA [1.000]	ABC_tran (PF00005) [1.000] | ABC_membrane (PF00664) [0.667]	ABC transporter-like (IPR003439) [1.000] | ABC transporter, transmembrane domain (IPR001140) [0.667]	ATP binding (GO:0005524) [1.000] | ATPase activity (GO:0016887) [1.000] | ATPase activity, coupled to transmembrane movement of substances (GO:0042626) [0.667]	transport (GO:0006810) [0.667] | transmembrane transport (GO:0055085) [0.667]	integral component of membrane (GO:0016021) [0.667]
AT2G01120.2	9098	1	1	1	1	1	1	1	1	1	1	1	1	46	357	474	488	563	565	554	538	1003	1009	origin recognition complex subunit 4 [1.000]	ORC4_C (PF14629) [0.833] | AAA_16 (PF13191) [0.667] | AAA (PF00004) [0.167]	ATPase, AAA-type, core (IPR003959) [0.167]	ATP binding (GO:0005524) [0.167]	NULL / Representative annotation below 0.1%	NULL / Representative annotation below 0.1%
AT5G52910.1	9100	1	1	1	1	1	1	1	1	1	1	1	1	53	217	262	303	301	294	425	1933	1965	1984	timeless family protein [0.833] | Topoisomerase 1-associated factor 1 [0.167]	TIMELESS (PF04821) [1.000] | TIMELESS_C (PF05029) [0.917]	Timeless protein (IPR006906) [1.000] | Timeless C-terminal (IPR007725) [0.917]	NULL / Representative annotation below 0.1%	NULL / Representative annotation below 0.1%	NULL / Representative annotation below 0.1%
AT5G19950.1	9101	1	1	1	1	1	1	1	1	1	1	1	1	33	698	731	748	758	762	762	749	730	725	Tudor domain-containing protein 3 [0.667]	DUF1767 (PF08585) [0.833] | DUF92 (PF01940) [0.083] | DUF1138 (PF06592) [0.083]	Domain of unknown function DUF1767 (IPR013894) [0.833] | Protein of unknown function DUF1138 (IPR009515) [0.083] | Protein of unknown function DUF92, TMEM19 (IPR002794) [0.083]	NULL / Representative annotation below 0.1%	NULL / Representative annotation below 0.1%	integral component of membrane (GO:0016021) [0.083]
AT1G30580.1	9107	1	1	1	1	1	1	1	1	1	1	1	1	4	565	565	589	1335	1931	2002	2049	2082	2108	Obg-like ATPase 1 [1.000]	MMR_HSR1 (PF01926) [1.000] | YchF-GTPase_C (PF06071) [0.917]	GTP binding domain (IPR006073) [1.000] | Domain of unknown function DUF933 (IPR013029) [0.917]	GTP binding (GO:0005525) [1.000]	NULL / Representative annotation below 0.1%	NULL / Representative annotation below 0.1%
AT1G78930.1	9108	1	1	1	1	1	1	1	1	1	1	1	1	66	84	228	220	1647	1723	1758	1797	1821	1837	Mitochondrial transcription termination factor family protein [1.000]	mTERF (PF02536) [1.000]	Mitochodrial transcription termination factor-related (IPR003690) [1.000]	NULL / Representative annotation below 0.1%	NULL / Representative annotation below 0.1%	NULL / Representative annotation below 0.1%
AT3G20680.1	9109	1	1	1	1	1	1	1	1	1	1	1	1	28	121	304	587	583	584	2917	3049	3158	3234	Unkown protein / Representative AHRD below 0.1%	DUF1995 (PF09353) [1.000]	Domain of unknown function DUF1995 (IPR018962) [1.000]	NULL / Representative annotation below 0.1%	NULL / Representative annotation below 0.1%	NULL / Representative annotation below 0.1%
AT5G51010.1	9110	1	1	1	1	1	1	1	1	1	1	1	1	397	952	1015	1439	1533	3116	3312	3451	3580	3666	Rubredoxin-like superfamily protein [1.000]	Rubredoxin (PF00301) [0.917]	Rubredoxin domain (IPR024935) [0.917]	iron ion binding (GO:0005506) [0.917]	NULL / Representative annotation below 0.1%	NULL / Representative annotation below 0.1%
AT1G63855.3	9112	1	1	1	1	1	1	1	1	1	1	1	1	154	405	384	447	438	430	404	394	686	678	Putative methyltransferase family protein [0.917]	Methyltransf_16 (PF10294) [0.917]	Nicotinamide N-methyltransferase-like (IPR019410) [0.917]	NULL / Representative annotation below 0.1%	NULL / Representative annotation below 0.1%	NULL / Representative annotation below 0.1%
AT1G49540.2	9115	1	1	1	1	1	1	1	1	1	1	1	1	22	16	26	34	159	268	288	284	280	312	Elongator complex protein 2 [1.000]	WD40 (PF00400) [1.000]	WD40 repeat (IPR001680) [1.000]	protein binding (GO:0005515) [1.000]	NULL / Representative annotation below 0.1%	NULL / Representative annotation below 0.1%
AT2G39550.1	9118	1	1	1	1	1	1	1	1	1	1	1	1	33	30	27	36	53	60	88	95	94	97	Geranylgeranyl transferase type-1 subunit beta [0.833] | Very-long-chain (3R)-3-hydroxyacyl-[acyl-carrier protein] dehydratase 1 [0.083] | Very-long-chain (3R)-3-hydroxyacyl-[acyl-carrier protein] dehydratase 2 [0.083]	Prenyltrans (PF00432) [0.750] | Prenyltrans_2 (PF13249) [0.583] | PTPLA (PF04387) [0.167]	Prenyltransferase/squalene oxidase (IPR001330) [0.750] | Protein-tyrosine phosphatase-like, PTPLA (IPR007482) [0.167]	catalytic activity (GO:0003824) [0.750]	NULL / Representative annotation below 0.1%	NULL / Representative annotation below 0.1%
AT1G09340.1	9119	1	1	1	1	1	1	1	1	1	1	1	1	17	739	767	790	1022	1052	1044	1034	1015	1021	Chloroplast stem-loop binding protein of 41 kDa b, chloroplastic [1.000]	Epimerase (PF01370) [0.500] | NAD_binding_10 (PF13460) [0.417]	NAD-dependent epimerase/dehydratase (IPR001509) [0.500]	coenzyme binding (GO:0050662) [0.500] | catalytic activity (GO:0003824) [0.500]	cellular metabolic process (GO:0044237) [0.500]	NULL / Representative annotation below 0.1%
AT2G07690.1	9122	1	1	1	1	1	1	1	1	1	1	1	1	59	354	420	428	415	405	385	379	370	364	DNA replication licensing factor MCM5 [0.583] | DNA replication licensing factor mcm5-A [0.250] | DNA replication licensing factor Mcm5 [0.083] | DNA replication licensing factor mcm5 [0.083]	MCM (PF00493) [1.000] | MCM_N (PF14551) [1.000]	MCM N-terminal domain (IPR027925) [1.000] | Mini-chromosome maintenance, DNA-dependent ATPase (IPR001208) [1.000]	ATP binding (GO:0005524) [1.000] | DNA binding (GO:0003677) [1.000]	DNA replication (GO:0006260) [1.000]	NULL / Representative annotation below 0.1%
AT4G30840.1	9123	1	1	1	1	1	1	1	1	1	1	1	1	22	877	1122	1164	1216	1268	1278	1282	1281	1284	Transducin/WD40 repeat-like superfamily protein [1.000]	NULL / Representative annotation below 0.1%	NULL / Representative annotation below 0.1%	NULL / Representative annotation below 0.1%	NULL / Representative annotation below 0.1%	NULL / Representative annotation below 0.1%
AT2G30100.1	9129	1	1	1	1	1	1	1	1	1	1	1	1	2	2	3	1	1	13	4	4	4	4	pentatricopeptide (PPR) repeat-containing protein [0.667] | Pentatricopeptide repeat-containing protein At2g30100, chloroplastic [0.333]	NULL / Representative annotation below 0.1%	NULL / Representative annotation below 0.1%	NULL / Representative annotation below 0.1%	NULL / Representative annotation below 0.1%	NULL / Representative annotation below 0.1%
AT5G52100.1	9131	1	1	1	1	1	1	1	1	1	1	1	1	912	1920	2276	2455	2783	3009	3199	3338	3465	3549	4-hydroxy-tetrahydrodipicolinate reductase [1.000]	DapB_C (PF05173) [0.917] | DapB_N (PF01113) [0.917]	Dihydrodipicolinate reductase, N-terminal (IPR000846) [0.917] | Dihydrodipicolinate reductase, C-terminal (IPR022663) [0.917]	4-hydroxy-tetrahydrodipicolinate reductase (GO:0008839) [0.917]	lysine biosynthetic process via diaminopimelate (GO:0009089) [0.917] | oxidation-reduction process (GO:0055114) [0.917]	NULL / Representative annotation below 0.1%
AT4G26900.1	9134	1	1	1	1	1	1	1	1	1	1	1	1	920	1932	2290	2470	2799	3027	3219	3358	3485	3568	Imidazole glycerol phosphate synthase subunit HisF [0.833] | Imidazole glycerol phosphate synthase subunit HisH [0.167]	GATase (PF00117) [1.000] | His_biosynth (PF00977) [1.000]	Histidine biosynthesis (IPR006062) [1.000] | Glutamine amidotransferase (IPR017926) [1.000]	NULL / Representative annotation below 0.1%	histidine biosynthetic process (GO:0000105) [1.000]	NULL / Representative annotation below 0.1%
AT2G27470.1	9142	1	1	1	1	1	1	1	1	1	1	1	1	41	158	141	137	140	131	124	111	109	108	nuclear factor Y, subunit B3 [0.500] | nuclear factor Y, subunit B2 [0.250] | nuclear factor Y, subunit B11 [0.083] | nuclear factor Y, subunit B8 [0.083] | DNA polymerase epsilon subunit 3 [0.083]	CBFD_NFYB_HMF (PF00808) [0.917]	Transcription factor CBF/NF-Y/archaeal histone (IPR003958) [0.917]	sequence-specific DNA binding (GO:0043565) [0.917]	NULL / Representative annotation below 0.1%	intracellular (GO:0005622) [0.917]
AT2G38780.1	9143	1	1	1	1	1	1	1	1	1	1	1	1	33	30	27	36	53	60	88	95	94	97	Unkown protein / Representative AHRD below 0.1%	NULL / Representative annotation below 0.1%	NULL / Representative annotation below 0.1%	NULL / Representative annotation below 0.1%	NULL / Representative annotation below 0.1%	NULL / Representative annotation below 0.1%
AT5G36170.1	9145	1	1	1	1	1	1	1	1	1	1	1	1	112	108	103	100	95	93	86	83	83	81	peptide chain release factor, putative [1.000]	RF-1 (PF00472) [1.000] | PCRF (PF03462) [1.000]	Peptide chain release factor class I/class II (IPR000352) [1.000] | Peptide chain release factor (IPR005139) [1.000]	translation release factor activity (GO:0003747) [1.000] | translation release factor activity, codon specific (GO:0016149) [1.000]	translational termination (GO:0006415) [1.000]	cytoplasm (GO:0005737) [1.000]
AT2G40660.1	9152	1	1	1	1	1	1	1	1	1	1	1	1	93	1	454	461	452	442	420	409	403	394	Tyrosine--tRNA ligase, cytoplasmic [1.000]	tRNA_bind (PF01588) [1.000] | GST_C_2 (PF13410) [0.250]	tRNA-binding domain (IPR002547) [1.000]	tRNA binding (GO:0000049) [1.000]	NULL / Representative annotation below 0.1%	NULL / Representative annotation below 0.1%
AT1G12250.1	9155	1	1	1	1	1	1	1	1	1	1	1	1	517	1234	1378	1434	1528	1590	1618	1643	1656	1666	Pentapeptide repeat-containing protein [1.000]	Pentapeptide_4 (PF13599) [0.667] | Pentapeptide (PF00805) [0.417]	Pentapeptide repeat (IPR001646) [1.000]	NULL / Representative annotation below 0.1%	NULL / Representative annotation below 0.1%	NULL / Representative annotation below 0.1%
AT2G42975.1	9158	1	1	1	1	1	1	1	1	1	1	1	1	SINGLETON	SINGLETON	SINGLETON	SINGLETON	SINGLETON	SINGLETON	SINGLETON	SINGLETON	SINGLETON	SINGLETON	Unkown protein / Representative AHRD below 0.1%	NULL / Representative annotation below 0.1%	NULL / Representative annotation below 0.1%	NULL / Representative annotation below 0.1%	NULL / Representative annotation below 0.1%	NULL / Representative annotation below 0.1%
AT1G22860.1	9166	1	1	1	1	1	1	1	1	1	1	1	1	4	870	906	932	965	988	977	967	944	2542	Transforming growth factor-beta receptor-associated protein 1 homolog [0.583] | Transforming growth factor-beta receptor-associated protein 1 [0.333] | Vacuolar sorting protein 39 [0.083]	CNH (PF00780) [0.917] | Vps39_2 (PF10367) [0.917] | Clathrin (PF00637) [0.833] | Vps39_1 (PF10366) [0.750]	Citron-like (IPR001180) [0.917] | Vacuolar sorting protein 39/Transforming growth factor beta receptor-associated domain 2 (IPR019453) [0.917] | Clathrin, heavy chain/VPS, 7-fold repeat (IPR000547) [0.833] | Vacuolar sorting protein 39/Transforming growth factor beta receptor-associated domain 1 (IPR019452) [0.750]	small GTPase regulator activity (GO:0005083) [0.917]	intracellular protein transport (GO:0006886) [0.833] | vesicle-mediated transport (GO:0016192) [0.833]	NULL / Representative annotation below 0.1%
AT4G24880.1	9169	1	1	1	1	1	1	1	1	1	1	1	1	107	88	660	679	679	693	692	824	801	802	Snurportin-1 [1.000]	NULL / Representative annotation below 0.1%	NULL / Representative annotation below 0.1%	NULL / Representative annotation below 0.1%	NULL / Representative annotation below 0.1%	NULL / Representative annotation below 0.1%
AT4G29540.2	9171	1	1	1	1	1	1	1	1	1	1	1	1	485	1167	1297	1347	1442	1502	1530	1554	1568	1575	Acyl-[acyl-carrier-protein]--UDP-N-acetylglucosamine O-acyltransferase [0.833] | bacterial transferase hexapeptide repeat-containing protein [0.167]	Hexapep (PF00132) [0.917] | Acetyltransf_11 (PF13720) [0.917]	Bacterial transferase hexapeptide repeat (IPR001451) [0.917]	NULL / Representative annotation below 0.1%	NULL / Representative annotation below 0.1%	NULL / Representative annotation below 0.1%
AT5G39590.1	9173	1	1	1	1	1	1	1	1	1	1	1	1	21	1293	1455	209	1210	969	961	953	1757	1773	TLD-domain containing nucleolar protein [1.000]	TLD (PF07534) [0.917]	TLDc (IPR006571) [0.917]	NULL / Representative annotation below 0.1%	NULL / Representative annotation below 0.1%	NULL / Representative annotation below 0.1%
AT3G10400.1	9177	1	1	1	1	1	1	1	1	1	1	1	1	10	7	8	8	16	61	53	34	44	51	RNA-binding protein 4.1 [0.333] | Zinc finger CCHC-type and RNA-binding motif-containing protein 1 [0.167] | 31-kDa RNA binding protein [0.167] | glycine-rich RNA-binding protein 4 [0.083] | Cold-inducible RNA-binding protein [0.083] | RNA-binding motif protein, Y chromosome, family 1 member B [0.083] | chloroplast RNA-binding protein 33 [0.083]	RRM_1 (PF00076) [0.917] | zf-CCHC (PF00098) [0.750]	RNA recognition motif domain (IPR000504) [0.917] | Zinc finger, CCHC-type (IPR001878) [0.750]	nucleic acid binding (GO:0003676) [0.917] | zinc ion binding (GO:0008270) [0.750]	NULL / Representative annotation below 0.1%	NULL / Representative annotation below 0.1%
AT4G08940.1	9180	1	1	1	1	1	1	1	1	1	1	1	1	119	201	173	130	132	128	116	160	162	208	Ubiquitin carboxyl-terminal hydrolase family protein [1.000]	PORR (PF11955) [1.000]	Plant organelle RNA recognition domain (IPR021099) [1.000]	NULL / Representative annotation below 0.1%	NULL / Representative annotation below 0.1%	NULL / Representative annotation below 0.1%
AT1G04130.1	9181	1	1	1	1	1	1	1	1	1	1	1	1	15	23	25	49	320	310	295	289	285	278	Tetratricopeptide repeat protein 4 homolog [1.000]	TPR_11 (PF13414) [1.000] | TPR_14 (PF13428) [0.083] | TPR_2 (PF07719) [0.083] | TPR_1 (PF00515) [0.083]	Tetratricopeptide TPR1 (IPR001440) [0.083] | Tetratricopeptide TPR2 (IPR013105) [0.083]	protein binding (GO:0005515) [0.083]	NULL / Representative annotation below 0.1%	NULL / Representative annotation below 0.1%
AT1G75690.1	9183	1	1	1	1	1	1	1	1	1	1	1	1	57	297	339	334	513	506	495	573	561	558	DnaJ/Hsp40 cysteine-rich domain superfamily protein [1.000]	NULL / Representative annotation below 0.1%	NULL / Representative annotation below 0.1%	NULL / Representative annotation below 0.1%	NULL / Representative annotation below 0.1%	NULL / Representative annotation below 0.1%
AT2G31840.1	9184	1	1	1	1	1	1	1	1	1	1	1	1	82	1018	1100	1136	1188	963	766	753	734	730	Thioredoxin superfamily protein [0.917] | DegP protease 10 [0.083]	PDZ_2 (PF13180) [0.083]	PDZ domain (IPR001478) [0.083]	protein binding (GO:0005515) [0.083]	NULL / Representative annotation below 0.1%	NULL / Representative annotation below 0.1%
AT5G14760.1	9185	1	1	1	1	1	1	1	1	1	1	1	1	568	1608	1837	1950	2154	2281	2385	2450	2512	2543	L-aspartate oxidase [1.000]	FAD_binding_2 (PF00890) [1.000] | Succ_DH_flav_C (PF02910) [1.000] | zf-RVT (PF13966) [0.083]	FAD binding domain (IPR003953) [1.000] | Fumarate reductase/succinate dehydrogenase flavoprotein-like, C-terminal (IPR015939) [1.000] | Reverse transcriptase zinc-binding domain (IPR026960) [0.083]	oxidoreductase activity (GO:0016491) [1.000]	oxidation-reduction process (GO:0055114) [1.000]	NULL / Representative annotation below 0.1%
AT2G25950.1	9187	1	1	1	1	1	1	1	1	1	1	1	1	421	1092	979	1016	859	1581	3254	3393	3521	3607	PITH domain-containing protein 1 [0.917]	PITH (PF06201) [1.000]	PITH domain (IPR010400) [1.000]	NULL / Representative annotation below 0.1%	NULL / Representative annotation below 0.1%	NULL / Representative annotation below 0.1%
AT4G35250.1	9190	1	1	1	1	1	1	1	1	1	1	1	1	34	232	273	268	257	257	240	241	239	225	NAD(P)-binding Rossmann-fold superfamily protein [0.667] | Divinyl chlorophyllide a 8-vinyl-reductase, chloroplastic [0.250] | pinoresinol reductase 1 [0.083]	NmrA (PF05368) [1.000]	NmrA-like (IPR008030) [1.000]	NULL / Representative annotation below 0.1%	NULL / Representative annotation below 0.1%	NULL / Representative annotation below 0.1%
AT1G70200.1	9193	1	1	1	1	1	1	1	1	1	1	1	1	SINGLETON	SINGLETON	SINGLETON	SINGLETON	SINGLETON	SINGLETON	SINGLETON	SINGLETON	SINGLETON	SINGLETON	RNA-binding (RRM/RBD/RNP motifs) family protein [1.000]	RRM_1 (PF00076) [0.250]	RNA recognition motif domain (IPR000504) [0.250]	nucleic acid binding (GO:0003676) [0.250]	NULL / Representative annotation below 0.1%	NULL / Representative annotation below 0.1%
AT5G62140.1	9194	1	1	1	1	1	1	1	1	1	1	1	1	289	1089	1210	1253	1334	1386	1407	1425	1436	1445	Unkown protein / Representative AHRD below 0.1%	NULL / Representative annotation below 0.1%	NULL / Representative annotation below 0.1%	NULL / Representative annotation below 0.1%	NULL / Representative annotation below 0.1%	NULL / Representative annotation below 0.1%
AT5G40950.1	9201	1	1	1	1	1	1	1	1	1	1	1	1	888	1887	2233	2412	2737	2959	3148	3285	3410	3491	50S ribosomal protein L27 [1.000]	Ribosomal_L27 (PF01016) [1.000]	Ribosomal protein L27 (IPR001684) [1.000]	structural constituent of ribosome (GO:0003735) [1.000]	translation (GO:0006412) [1.000]	intracellular (GO:0005622) [1.000] | ribosome (GO:0005840) [1.000]
AT4G01040.1	9202	1	1	1	1	1	1	1	1	1	1	1	1	SINGLETON	SINGLETON	SINGLETON	SINGLETON	SINGLETON	SINGLETON	SINGLETON	SINGLETON	SINGLETON	SINGLETON	Chitinase domain-containing protein 1 [1.000]	Glyco_hydro_18 (PF00704) [1.000]	Glycoside hydrolase, family 18, catalytic domain (IPR001223) [1.000]	hydrolase activity, hydrolyzing O-glycosyl compounds (GO:0004553) [1.000]	carbohydrate metabolic process (GO:0005975) [1.000]	NULL / Representative annotation below 0.1%
AT5G44740.2	9203	1	1	1	1	1	1	1	1	1	1	1	1	5	6	6	6	100	2448	2594	2692	2773	2830	Y-family DNA polymerase H [1.000]	IMS (PF00817) [1.000] | IMS_C (PF11799) [0.833]	DNA-repair protein, UmuC-like (IPR001126) [1.000] | DNA polymerase, Y-family, little finger domain (IPR017961) [0.833]	damaged DNA binding (GO:0003684) [1.000] | DNA-directed DNA polymerase activity (GO:0003887) [1.000]	DNA repair (GO:0006281) [1.000]	NULL / Representative annotation below 0.1%
AT1G04190.1	9204	1	1	1	1	1	1	1	1	1	1	1	1	15	23	25	49	47	46	42	43	39	39	Tetratricopeptide repeat protein 28 [0.583] | Stress-induced-phosphoprotein 1 [0.333] | Tetratricopeptide repeat (TPR)-like superfamily protein [0.083]	TPR_11 (PF13414) [0.917] | TPR_1 (PF00515) [0.667] | TPR_2 (PF07719) [0.250]	Tetratricopeptide TPR1 (IPR001440) [0.667] | Tetratricopeptide TPR2 (IPR013105) [0.250]	protein binding (GO:0005515) [0.667]	NULL / Representative annotation below 0.1%	NULL / Representative annotation below 0.1%
AT2G34640.1	9205	1	1	1	1	1	1	1	1	1	1	1	1	1	1021	1105	1144	298	245	249	272	1731	1745	plastid transcriptionally active 12 [1.000]	NULL / Representative annotation below 0.1%	NULL / Representative annotation below 0.1%	NULL / Representative annotation below 0.1%	NULL / Representative annotation below 0.1%	NULL / Representative annotation below 0.1%
AT5G11810.1	9210	1	1	1	1	1	1	1	1	1	1	1	1	1019	2053	2424	2609	2947	3176	3374	3514	3643	3730	Unkown protein / Representative AHRD below 0.1%	NULL / Representative annotation below 0.1%	NULL / Representative annotation below 0.1%	NULL / Representative annotation below 0.1%	NULL / Representative annotation below 0.1%	NULL / Representative annotation below 0.1%
AT5G42310.1	9216	1	1	1	1	1	1	1	1	1	1	1	1	2	2	3	1	1	2	4	4	4	4	Pentatricopeptide repeat (PPR-like) superfamily protein [1.000]	PPR (PF01535) [1.000] | PPR_2 (PF13041) [1.000] | PPR_3 (PF13812) [0.583] | PPR_1 (PF12854) [0.167]	Pentatricopeptide repeat (IPR002885) [1.000]	NULL / Representative annotation below 0.1%	NULL / Representative annotation below 0.1%	NULL / Representative annotation below 0.1%
AT3G15080.1	9217	1	1	1	1	1	1	1	1	1	1	1	1	458	751	1351	1406	1501	1562	1593	1618	1632	1642	RNA exonuclease 4 [0.917] | Polynucleotidyl transferase, ribonuclease H-like superfamily protein [0.083]	RNase_T (PF00929) [0.917]	Exonuclease, RNase T/DNA polymerase III (IPR013520) [0.917]	NULL / Representative annotation below 0.1%	NULL / Representative annotation below 0.1%	NULL / Representative annotation below 0.1%
AT2G27590.1	9222	1	1	1	1	1	1	1	1	1	1	1	1	SINGLETON	SINGLETON	SINGLETON	SINGLETON	SINGLETON	SINGLETON	SINGLETON	SINGLETON	SINGLETON	SINGLETON	S-adenosyl-L-methionine-dependent methyltransferases superfamily protein [1.000]	NULL / Representative annotation below 0.1%	NULL / Representative annotation below 0.1%	NULL / Representative annotation below 0.1%	NULL / Representative annotation below 0.1%	NULL / Representative annotation below 0.1%
AT1G72640.1	9226	1	1	1	1	1	1	1	1	1	1	1	1	34	57	47	43	1024	1054	1046	2055	2087	2113	NAD(P)-binding Rossmann-fold superfamily protein [1.000]	NAD_binding_10 (PF13460) [1.000]	NULL / Representative annotation below 0.1%	NULL / Representative annotation below 0.1%	NULL / Representative annotation below 0.1%	NULL / Representative annotation below 0.1%
AT1G76050.2	9230	1	1	1	1	1	1	1	1	1	1	1	1	83	418	610	634	629	636	623	754	592	490	Ribosomal large subunit pseudouridine synthase D [1.000]	PseudoU_synth_2 (PF00849) [1.000] | S4 (PF01479) [0.917]	Pseudouridine synthase, RsuA/RluB/C/D/E/F (IPR006145) [1.000] | RNA-binding S4 domain (IPR002942) [0.917]	RNA binding (GO:0003723) [1.000] | pseudouridine synthase activity (GO:0009982) [1.000]	pseudouridine synthesis (GO:0001522) [1.000] | RNA modification (GO:0009451) [1.000]	NULL / Representative annotation below 0.1%

## Sheet: TableS8
Table S8. List of BUSCO genes that are not single copy in the 12 genomes scaffold, including orthogroup, number of genes per genome for each orthogroup, plus superorthogroup classification and functional annotations.
seqname	Orthogroup_ID	Oryza sativa	Brachypodium distachyon	Aegilops tauschii	Sorghum bicolor	Setaria italica	Phyllostachys heterocycla	Musa acuminata	Elaeis guineensis	Spirodella polyrhiza	Vitis vinifera	Nelumbo nucifera	Amborella_trichopoda	SuperOrthogroup 1.2	SuperOrthogroup 1.5	SuperOrthogroup 1.8	SuperOrthogroup 2.0	SuperOrthogroup 2.5	SuperOrthogroup 3.0	SuperOrthogroup 3.5	SuperOrthogroup 4.0	SuperOrthogroup 4.5	SuperOrthogroup 5.0	AHRD Descriptions	Pfam Domains	InterProScan Descriptions	GO Molecular Functions	GO Biological Processes	GO Cellular Components
AT1G01040.2	222	3	9	6	8	8	11	5	5	4	5	5	5	1	1	1	3	931	289	278	310	268	395	U-box domain-containing protein kinase family protein [0.257] | dicer-like 3 [0.162] | dicer-like 1 [0.149] | dicer-like 4 [0.135] | dicer-like 2 [0.122] | Endoribonuclease Dicer homolog 3a [0.081] | Endoribonuclease Dicer homolog 1 [0.027] | Endoribonuclease Dicer homolog 3 [0.014] | Endoribonuclease Dicer homolog 3b [0.014] | Endoribonuclease Dicer homolog 4 [0.014] | Endoribonuclease Dicer hom…	Ribonuclease_3 (PF00636) [0.703] | Helicase_C (PF00271) [0.554] | Dicer_dimer (PF03368) [0.554] | PAZ (PF02170) [0.541] | DEAD (PF00270) [0.405] | dsrm (PF00035) [0.257] | U-box (PF04564) [0.257] | Pkinase (PF00069) [0.243] | DND1_DSRM (PF14709) [0.230] | Usp (PF00582) [0.162] | ResIII (PF04851) [0.041] | Pkinase_Tyr (PF07714) [0.014]	Ribonuclease III domain (IPR000999) [0.703] | Dicer dimerisation domain (IPR005034) [0.554] | Helicase, C-terminal (IPR001650) [0.554] | Argonaute/Dicer protein, PAZ domain (IPR003100) [0.541] | DNA/RNA helicase, DEAD/DEAH box type, N-terminal (IPR011545) [0.405] | U box domain (IPR003613) [0.257] | Double-stranded RNA-binding domain (IPR014720) [0.257] | Protein kinase domain (IPR000719) [0.243]…	ATP binding (GO:0005524) [0.784] | RNA binding (GO:0003723) [0.703] | ribonuclease III activity (GO:0004525) [0.703] | nucleic acid binding (GO:0003676) [0.554] | endoribonuclease activity, producing 5'-phosphomonoesters (GO:0016891) [0.554] | helicase activity (GO:0004386) [0.554] | protein binding (GO:0005515) [0.541] | ATP-dependent helicase activity (GO:0008026) [0.405] | ubiquitin-protein li…	RNA processing (GO:0006396) [0.703] | protein ubiquitination (GO:0016567) [0.257] | protein phosphorylation (GO:0006468) [0.257] | response to stress (GO:0006950) [0.162]	ubiquitin ligase complex (GO:0000151) [0.257]
AT1G01770.1	6657	1	1	1	2	1	1	1	2	1	1	1	1	223	85	90	15	1238	473	383	374	365	SINGLETON	MuDR family transposase [0.071]	DUF1446 (PF07287) [0.857] | DBD_Tnp_Mut (PF03108) [0.071] | MULE (PF10551) [0.071] | Abi (PF02517) [0.071]	Protein of unknown function DUF1446 (IPR010839) [0.857] | CAAX amino terminal protease (IPR003675) [0.071] | Transposase, MuDR, plant (IPR004332) [0.071] | MULE transposase domain (IPR018289) [0.071]	NULL / Representative annotation below 0.1%	NULL / Representative annotation below 0.1%	membrane (GO:0016020) [0.071]
AT1G01860.1	10226	1	1	0	1	1	1	1	1	1	1	1	1	193	645	668	582	693	707	851	2734	2816	2879	Ribosomal RNA small subunit methyltransferase A [1.000]	RrnaAD (PF00398) [1.000] | RRM_1 (PF00076) [0.091]	Ribosomal RNA adenine methylase transferase (IPR001737) [1.000] | RNA recognition motif domain (IPR000504) [0.091]	rRNA (adenine-N6,N6-)-dimethyltransferase activity (GO:0000179) [1.000] | rRNA methyltransferase activity (GO:0008649) [1.000] | nucleic acid binding (GO:0003676) [0.091]	rRNA modification (GO:0000154) [1.000]	NULL / Representative annotation below 0.1%
AT1G01920.1	7864	1	1	0	1	1	1	1	1	2	1	2	1	134	287	285	563	363	355	338	381	373	366	Histone-lysine N-methyltransferase setd3 [0.538] | SET domain-containing protein [0.462]	NULL / Representative annotation below 0.1%	NULL / Representative annotation below 0.1%	NULL / Representative annotation below 0.1%	NULL / Representative annotation below 0.1%	NULL / Representative annotation below 0.1%
AT1G01930.1	7279	1	1	1	1	1	2	1	1	1	1	1	1	469	788	816	1262	1348	1396	1417	1435	1448	1456	Ankyrin repeat and zinc finger domain-containing protein 1 [1.000]	Ank (PF00023) [0.692] | Ank_2 (PF12796) [0.077] | SLAC1 (PF03595) [0.077]	Ankyrin repeat (IPR002110) [0.692] | Ankyrin repeat-containing domain (IPR020683) [0.077] | Voltage-dependent anion channel (IPR004695) [0.077]	protein binding (GO:0005515) [0.692]	transmembrane transport (GO:0055085) [0.077]	integral component of membrane (GO:0016021) [0.077]
AT1G01940.1	10721	1	1	1	1	1	1	0	0	1	1	1	1	36	89	104	101	101	96	1459	1480	1105	1108	Peptidyl-prolyl cis-trans isomerase-like 3 [1.000]	Pro_isomerase (PF00160) [1.000]	Cyclophilin-like peptidyl-prolyl cis-trans isomerase domain (IPR002130) [1.000]	peptidyl-prolyl cis-trans isomerase activity (GO:0003755) [1.000]	protein folding (GO:0006457) [1.000]	NULL / Representative annotation below 0.1%
AT1G01970.1	8176	1	1	1	1	1	0	1	1	1	1	2	1	2	2	3	1	1	2	2	1728	1260	946	Pentatricopeptide repeat-containing protein [1.000]	PPR (PF01535) [1.000] | PPR_3 (PF13812) [0.500] | PPR_2 (PF13041) [0.167]	Pentatricopeptide repeat (IPR002885) [1.000]	NULL / Representative annotation below 0.1%	NULL / Representative annotation below 0.1%	NULL / Representative annotation below 0.1%
AT1G02100.3	10601	1	1	1	1	1	1	1	0	1	1	0	1	SINGLETON	SINGLETON	SINGLETON	SINGLETON	SINGLETON	SINGLETON	SINGLETON	SINGLETON	SINGLETON	SINGLETON	Leucine carboxyl methyltransferase [1.000]	LCM (PF04072) [1.000]	Leucine carboxyl methyltransferase (IPR007213) [1.000]	methyltransferase activity (GO:0008168) [1.000]	methylation (GO:0032259) [1.000]	NULL / Representative annotation below 0.1%
AT1G02145.3	6564	1	1	1	1	1	2	2	1	1	1	1	1	681	1397	1578	1666	1818	1914	1979	2027	2060	2085	Dol-P-Man:Man(7)GlcNAc(2)-PP-Dol alpha-1,6-mannosyltransferase [0.929] | homolog of asparagine-linked glycosylation 12 [0.071]	Glyco_transf_22 (PF03901) [0.857]	GPI mannosyltransferase (IPR005599) [0.857]	transferase activity, transferring glycosyl groups (GO:0016757) [0.857]	NULL / Representative annotation below 0.1%	NULL / Representative annotation below 0.1%
AT1G02330.1	10192	1	1	0	1	1	1	1	1	1	1	1	1	SINGLETON	SINGLETON	SINGLETON	SINGLETON	SINGLETON	SINGLETON	SINGLETON	SINGLETON	SINGLETON	SINGLETON	Unkown protein / Representative AHRD below 0.1%	Hep_59 (PF07052) [0.909]	Hepatocellular carcinoma-associated antigen 59 (IPR010756) [0.909]	NULL / Representative annotation below 0.1%	NULL / Representative annotation below 0.1%	NULL / Representative annotation below 0.1%
AT1G02410.1	9886	1	1	1	1	1	0	1	1	1	1	1	1	SINGLETON	SINGLETON	SINGLETON	SINGLETON	SINGLETON	SINGLETON	SINGLETON	SINGLETON	SINGLETON	SINGLETON	cytochrome c oxidase assembly protein CtaG / Cox11 family [1.000]	CtaG_Cox11 (PF04442) [1.000]	Cytochrome c oxidase assembly protein CtaG/Cox11 (IPR007533) [1.000]	copper ion binding (GO:0005507) [1.000]	NULL / Representative annotation below 0.1%	NULL / Representative annotation below 0.1%
AT1G02870.1	7318	1	1	1	1	1	2	1	1	1	1	1	1	SINGLETON	SINGLETON	SINGLETON	SINGLETON	SINGLETON	SINGLETON	SINGLETON	SINGLETON	SINGLETON	SINGLETON	Unkown protein / Representative AHRD below 0.1%	Nop16 (PF09420) [1.000]	Ribosome biogenesis protein Nop16 (IPR019002) [1.000]	NULL / Representative annotation below 0.1%	NULL / Representative annotation below 0.1%	NULL / Representative annotation below 0.1%
AT1G03000.1	8325	1	1	1	1	1	2	1	1	1	1	0	1	3	51	45	40	32	80	67	68	77	91	Peroxisomal biogenesis factor 6 [1.000]	AAA (PF00004) [1.000]	ATPase, AAA-type, core (IPR003959) [1.000]	ATP binding (GO:0005524) [1.000]	NULL / Representative annotation below 0.1%	NULL / Representative annotation below 0.1%
AT1G03030.1	9965	1	1	1	1	1	1	1	1	1	1	0	1	23	391	317	483	570	572	561	883	861	864	ATP-dependent kinase YFH7 [0.636] | uridine kinase-like 5 [0.182] | P-loop containing nucleoside triphosphate hydrolases superfamily protein [0.182]	PRK (PF00485) [0.727] | AAA_17 (PF13207) [0.182]	Phosphoribulokinase/uridine kinase (IPR006083) [0.727]	ATP binding (GO:0005524) [0.727] | kinase activity (GO:0016301) [0.727]	metabolic process (GO:0008152) [0.727]	NULL / Representative annotation below 0.1%
AT1G03090.2	2629	1	1	1	1	1	2	3	3	2	2	2	3	10	7	1135	1178	1237	1707	1739	1777	1798	1812	Methylcrotonoyl-CoA carboxylase subunit alpha, mitochondrial [0.591] | Biotin carboxylase [0.409]	CPSase_L_D2 (PF02786) [1.000] | Biotin_carb_C (PF02785) [0.909] | CPSase_L_chain (PF00289) [0.909] | Biotin_lipoyl (PF00364) [0.591] | RRM_5 (PF13893) [0.045] | RRM_1 (PF00076) [0.045]	Carbamoyl-phosphate synthetase large subunit-like, ATP-binding domain (IPR005479) [1.000] | Carbamoyl-phosphate synthase, large subunit, N-terminal (IPR005481) [0.909] | Biotin carboxylase, C-terminal (IPR005482) [0.909] | Biotin/lipoyl attachment (IPR000089) [0.591] | RNA recognition motif domain (IPR000504) [0.045]	ATP binding (GO:0005524) [1.000] | ligase activity (GO:0016874) [0.909] | catalytic activity (GO:0003824) [0.909] | nucleic acid binding (GO:0003676) [0.045]	metabolic process (GO:0008152) [0.909]	NULL / Representative annotation below 0.1%
AT1G03110.1	6170	1	1	1	1	1	2	2	1	1	1	1	1	22	16	26	34	62	103	646	623	613	604	tRNA (guanine-N(7)-)-methyltransferase non-catalytic subunit wdr4 [0.643] | tRNA (guanine-N(7)-)-methyltransferase non-catalytic subunit WDR4 [0.214] | Transducin/WD40 repeat-like superfamily protein [0.071] | tRNA (guanine-N(7)-)-methyltransferase non-catalytic subunit TRM82 [0.071]	WD40 (PF00400) [1.000]	WD40 repeat (IPR001680) [1.000]	protein binding (GO:0005515) [1.000]	NULL / Representative annotation below 0.1%	NULL / Representative annotation below 0.1%
AT1G03150.1	8123	1	1	1	1	1	1	2	0	1	1	1	1	209	175	252	241	260	2744	2915	3047	3156	3232	N-alpha-acetyltransferase 20 [1.000]	Acetyltransf_1 (PF00583) [1.000]	GNAT domain (IPR000182) [1.000]	N-acetyltransferase activity (GO:0008080) [1.000]	NULL / Representative annotation below 0.1%	NULL / Representative annotation below 0.1%
AT1G03160.1	6454	1	1	1	1	1	2	2	0	1	1	2	1	19	1332	1501	1579	425	416	1838	1877	1906	1923	FZO-like [0.929] | Thiamine-phosphate synthase [0.071]	MMR_HSR1 (PF01926) [0.857] | TMP-TENI (PF02581) [0.357]	GTP binding domain (IPR006073) [0.857] | Thiamine phosphate synthase (IPR003733) [0.357]	GTP binding (GO:0005525) [0.857] | thiamine-phosphate diphosphorylase activity (GO:0004789) [0.357]	thiamine biosynthetic process (GO:0009228) [0.357]	NULL / Representative annotation below 0.1%
AT1G03180.1	7727	1	1	1	1	1	2	1	1	1	1	1	1	SINGLETON	SINGLETON	SINGLETON	SINGLETON	SINGLETON	SINGLETON	SINGLETON	SINGLETON	SINGLETON	SINGLETON	Unkown protein / Representative AHRD below 0.1%	NULL / Representative annotation below 0.1%	NULL / Representative annotation below 0.1%	NULL / Representative annotation below 0.1%	NULL / Representative annotation below 0.1%	NULL / Representative annotation below 0.1%
AT1G03190.1	6754	0	3	1	1	1	1	1	1	1	1	1	1	82	144	649	667	1013	1042	1032	1023	1006	1361	Regulator of telomere elongation helicase 1 [0.538] | Regulator of telomere elongation helicase 1 homolog [0.385] | RAD3-like DNA-binding helicase protein [0.077]	DUF1227 (PF06777) [1.000] | DEAD_2 (PF06733) [1.000] | Helicase_C_2 (PF13307) [0.923]	Domain of unknown function DUF1227 (IPR010643) [1.000] | DEAD2 (IPR010614) [1.000] | ATP-dependent helicase, C-terminal (IPR006555) [0.923]	ATP binding (GO:0005524) [1.000] | DNA binding (GO:0003677) [1.000] | ATP-dependent DNA helicase activity (GO:0004003) [1.000] | ATP-dependent helicase activity (GO:0008026) [0.923] | hydrolase activity, acting on acid anhydrides, in phosphorus-containing anhydrides (GO:0016818) [0.923] | nucleic acid binding (GO:0003676) [0.923]	nucleobase-containing compound metabolic process (GO:0006139) [0.923]	nucleus (GO:0005634) [1.000]
AT1G03310.2	8154	1	1	0	1	1	1	2	1	1	1	1	1	162	747	940	979	1019	1048	1038	1028	1009	1015	Glycogen debranching enzyme [1.000]	CBM_48 (PF02922) [0.917] | Alpha-amylase (PF00128) [0.833]	Glycoside hydrolase, family 13, N-terminal (IPR004193) [0.917] | Glycosyl hydrolase, family 13, catalytic domain (IPR006047) [0.833]	hydrolase activity, hydrolyzing O-glycosyl compounds (GO:0004553) [0.917] | cation binding (GO:0043169) [0.833] | catalytic activity (GO:0003824) [0.833]	carbohydrate metabolic process (GO:0005975) [1.000]	NULL / Representative annotation below 0.1%
AT1G03560.1	10576	1	1	1	1	1	0	1	0	1	1	1	1	2	2	3	1	1	2	4	4	4	4	Pentatricopeptide repeat (PPR-like) superfamily protein [1.000]	PPR (PF01535) [1.000] | PPR_2 (PF13041) [1.000] | PPR_1 (PF12854) [0.800] | PPR_3 (PF13812) [0.200]	Pentatricopeptide repeat (IPR002885) [1.000]	NULL / Representative annotation below 0.1%	NULL / Representative annotation below 0.1%	NULL / Representative annotation below 0.1%
AT1G03687.1	7590	1	1	1	1	1	1	1	1	1	1	2	1	SINGLETON	SINGLETON	SINGLETON	SINGLETON	SINGLETON	SINGLETON	SINGLETON	SINGLETON	SINGLETON	SINGLETON	DTW domain-containing protein [1.000]	DTW (PF03942) [0.846]	DTW (IPR005636) [0.846]	NULL / Representative annotation below 0.1%	NULL / Representative annotation below 0.1%	NULL / Representative annotation below 0.1%
AT1G03750.1	10796	0	1	1	1	1	1	1	0	1	1	1	1	19	18	10	10	11	20	25	24	31	46	DNA repair and recombination protein RAD54-like [0.500] | DNA repair and recombination protein RAD54 [0.400] | P-loop containing nucleoside triphosphate hydrolases superfamily protein [0.100]	SNF2_N (PF00176) [1.000] | Helicase_C (PF00271) [0.900]	SNF2-related (IPR000330) [1.000] | Helicase, C-terminal (IPR001650) [0.900]	ATP binding (GO:0005524) [1.000] | DNA binding (GO:0003677) [1.000] | nucleic acid binding (GO:0003676) [0.900] | helicase activity (GO:0004386) [0.900]	NULL / Representative annotation below 0.1%	NULL / Representative annotation below 0.1%
AT1G04210.1	6567	1	1	1	1	1	1	1	2	1	1	2	1	1	1	1	3	6	8	11	10	11	10	Protein kinase superfamily protein [0.714] | Leucine-rich repeat protein kinase family protein [0.214] | Leucine-rich repeat-containing protein 30 [0.071]	Pkinase (PF00069) [0.857] | EDR1 (PF14381) [0.786] | LRR_8 (PF13855) [0.429] | LRR_1 (PF00560) [0.357] | LRR_4 (PF12799) [0.286]	Protein kinase domain (IPR000719) [0.857] | Leucine-rich repeat (IPR001611) [0.357] | Leucine rich repeat 4 (IPR025875) [0.286]	ATP binding (GO:0005524) [0.857] | protein kinase activity (GO:0004672) [0.857] | protein binding (GO:0005515) [0.357]	protein phosphorylation (GO:0006468) [0.857]	NULL / Representative annotation below 0.1%
AT1G04390.1	6546	1	1	1	1	1	1	1	2	1	2	1	1	223	725	927	960	995	1020	1009	1775	1797	1811	BTB/POZ domain-containing protein [1.000]	BTB (PF00651) [0.857]	BTB/POZ (IPR013069) [0.857]	protein binding (GO:0005515) [0.857]	NULL / Representative annotation below 0.1%	NULL / Representative annotation below 0.1%
AT1G04420.1	6761	1	2	1	1	1	1	1	1	1	1	1	1	156	119	291	288	287	1845	1895	1937	1969	1988	Voltage-gated potassium channel subunit beta-2 [0.769] | Voltage-gated potassium channel subunit beta-3 [0.154] | NAD(P)-linked oxidoreductase superfamily protein [0.077]	Aldo_ket_red (PF00248) [1.000]	NADP-dependent oxidoreductase domain (IPR023210) [1.000]	NULL / Representative annotation below 0.1%	NULL / Representative annotation below 0.1%	NULL / Representative annotation below 0.1%
AT1G04650.1	7449	1	1	1	1	2	1	1	1	1	1	1	1	SINGLETON	SINGLETON	SINGLETON	SINGLETON	SINGLETON	SINGLETON	SINGLETON	SINGLETON	SINGLETON	SINGLETON	Unkown protein / Representative AHRD below 0.1%	DUF4487 (PF14868) [1.000]	Protein of unknown function DUF4487 (IPR027902) [1.000]	NULL / Representative annotation below 0.1%	NULL / Representative annotation below 0.1%	NULL / Representative annotation below 0.1%
AT1G04850.1	5024	1	1	1	1	1	1	3	1	2	1	2	1	44	857	888	913	1568	1635	1659	1684	1700	1712	UBX domain-containing protein 6 [0.438] | ubiquitin-associated (UBA)/TS-N domain-containing protein [0.188] | UBX domain-containing protein 1 [0.125] | Peptide-N(4)-(N-acetyl-beta-glucosaminyl)asparagine amidase [0.125] | Ubiquitin carboxyl-terminal hydrolase 14 [0.062]	PUB (PF09409) [0.750] | UBA (PF00627) [0.688] | zf-C2H2_2 (PF12756) [0.188]	PUB domain (IPR018997) [0.750] | Ubiquitin-associated domain/translation elongation factor EF-Ts, N-terminal (IPR000449) [0.688]	protein binding (GO:0005515) [0.688]	NULL / Representative annotation below 0.1%	NULL / Representative annotation below 0.1%
AT1G04960.2	2109	2	2	2	2	2	3	3	2	3	2	1	1	543	967	1041	1082	1136	1177	1176	1172	1162	1163	Unkown protein / Representative AHRD below 0.1%	DUF1664 (PF07889) [1.000]	Protein of unknown function DUF1664 (IPR012458) [1.000]	NULL / Representative annotation below 0.1%	NULL / Representative annotation below 0.1%	NULL / Representative annotation below 0.1%
AT1G05055.1	6459	1	1	1	1	1	2	1	2	1	1	1	1	2	424	462	473	466	453	435	422	416	407	General transcription factor IIH subunit 2 [0.929] | General transcription factor IIH subunit 2-like protein [0.071]	Ssl1 (PF04056) [1.000] | C1_4 (PF07975) [0.643]	Ssl1-like (IPR007198) [1.000] | TFIIH C1-like domain (IPR004595) [0.643]	zinc ion binding (GO:0008270) [0.643]	DNA repair (GO:0006281) [0.643]	NULL / Representative annotation below 0.1%
AT1G05190.1	7846	2	1	1	1	1	0	1	1	1	1	2	1	155	1401	2023	2178	2469	2671	2838	2963	3065	3137	50S ribosomal protein L6 [1.000]	Ribosomal_L6 (PF00347) [1.000]	Ribosomal protein L6, alpha-beta domain (IPR020040) [1.000]	rRNA binding (GO:0019843) [1.000] | structural constituent of ribosome (GO:0003735) [1.000]	translation (GO:0006412) [1.000]	ribosome (GO:0005840) [1.000]
AT1G05350.1	7852	1	1	0	1	1	2	1	2	1	1	1	1	324	144	187	182	188	2608	2770	2886	2985	3056	Ubiquitin-like modifier-activating enzyme 5 [1.000]	ThiF (PF00899) [0.846]	UBA/THIF-type NAD/FAD binding fold (IPR000594) [0.846]	catalytic activity (GO:0003824) [0.846]	NULL / Representative annotation below 0.1%	NULL / Representative annotation below 0.1%
AT1G05385.1	10214	1	1	0	1	1	1	1	1	1	1	1	1	1032	2067	2440	2625	2965	3195	3394	3535	3665	3752	Photosystem II D1 precursor processing protein PSB27-H2, chloroplastic [1.000]	PSII_Pbs27 (PF13326) [1.000]	Photosystem II Pbs27 (IPR025585) [1.000]	NULL / Representative annotation below 0.1%	photosystem II assembly (GO:0010207) [1.000]	NULL / Representative annotation below 0.1%
AT1G05720.1	7094	1	1	1	1	1	2	2	1	1	1	0	1	SINGLETON	SINGLETON	SINGLETON	SINGLETON	SINGLETON	SINGLETON	SINGLETON	SINGLETON	SINGLETON	SINGLETON	15 kDa selenoprotein [1.000]	Sep15_SelM (PF08806) [1.000]	Sep15/SelM redox (IPR014912) [1.000]	NULL / Representative annotation below 0.1%	NULL / Representative annotation below 0.1%	NULL / Representative annotation below 0.1%
AT1G05910.1	6027	1	1	1	1	1	2	2	1	1	1	1	1	3	51	45	40	32	80	67	68	77	91	ATPase family AAA domain-containing protein [1.000]	AAA (PF00004) [1.000] | Bromodomain (PF00439) [0.929] | IMPDH (PF00478) [0.071]	ATPase, AAA-type, core (IPR003959) [1.000] | Bromodomain (IPR001487) [0.929] | IMP dehydrogenase/GMP reductase (IPR001093) [0.071]	ATP binding (GO:0005524) [1.000] | protein binding (GO:0005515) [0.929] | catalytic activity (GO:0003824) [0.071]	oxidation-reduction process (GO:0055114) [0.071]	NULL / Representative annotation below 0.1%
AT1G06590.1	6455	1	1	1	1	1	2	1	1	1	2	1	1	46	238	1429	1147	951	976	966	1256	1250	1254	Anaphase-promoting complex subunit 5 [0.857]	Apc5 (PF12862) [0.786]	Apc5/TPR19 domain (IPR026000) [0.786]	NULL / Representative annotation below 0.1%	NULL / Representative annotation below 0.1%	NULL / Representative annotation below 0.1%
AT1G06730.1	7356	1	1	1	1	1	2	1	1	1	1	1	1	92	488	476	127	201	221	235	233	267	265	pfkB-like carbohydrate kinase family protein [0.538] | 5-dehydro-2-deoxygluconokinase [0.385] | 5-dehydro-2-deoxygluconokinase 1 [0.077]	PfkB (PF00294) [1.000]	Carbohydrate kinase PfkB (IPR011611) [1.000]	NULL / Representative annotation below 0.1%	NULL / Representative annotation below 0.1%	NULL / Representative annotation below 0.1%
AT1G06820.1	5864	1	2	1	1	1	1	1	1	2	1	1	1	67	1134	1259	1307	1400	1455	1485	1505	1517	1526	Prolycopene isomerase, chloroplastic [0.786] | Prolycopene isomerase 1, chloroplastic [0.143] | Prolycopene isomerase 2, chloroplastic [0.071]	NAD_binding_8 (PF13450) [0.857] | GMC_oxred_N (PF00732) [0.071]	Glucose-methanol-choline oxidoreductase, N-terminal (IPR000172) [0.071]	flavin adenine dinucleotide binding (GO:0050660) [0.071] | oxidoreductase activity, acting on CH-OH group of donors (GO:0016614) [0.071]	oxidation-reduction process (GO:0055114) [0.071]	NULL / Representative annotation below 0.1%
AT1G07040.1	5492	1	1	1	1	1	1	2	2	2	1	1	1	13	58	43	38	947	770	528	361	600	593	Unkown protein / Representative AHRD below 0.1%	DUF1338 (PF07063) [1.000]	Domain of unknown function DUF1338 (IPR009770) [1.000]	NULL / Representative annotation below 0.1%	NULL / Representative annotation below 0.1%	NULL / Representative annotation below 0.1%
AT1G07320.1	7341	1	1	1	1	1	2	1	1	1	1	1	1	462	1828	2161	2332	2650	2866	3046	3181	3304	3381	50S ribosomal protein L4 [1.000]	Ribosomal_L4 (PF00573) [1.000]	Ribosomal protein L4/L1e (IPR002136) [1.000]	structural constituent of ribosome (GO:0003735) [1.000]	translation (GO:0006412) [1.000]	ribosome (GO:0005840) [1.000]
AT1G07970.1	4050	2	2	1	1	2	3	1	1	1	2	1	1	21	155	10	10	1632	1706	1736	1772	1794	1808	Transmembrane protein 209 [0.333] | GTP binding Elongation factor Tu family protein [0.056]	CytochromB561_N (PF09786) [0.667]	Cytochrome B561-related (IPR019176) [0.667]	NULL / Representative annotation below 0.1%	NULL / Representative annotation below 0.1%	NULL / Representative annotation below 0.1%
AT1G08220.1	9576	1	1	0	1	1	2	1	0	1	1	1	1	SINGLETON	SINGLETON	SINGLETON	SINGLETON	SINGLETON	SINGLETON	SINGLETON	SINGLETON	SINGLETON	SINGLETON	Unkown protein / Representative AHRD below 0.1%	ATP-synt_10 (PF05176) [1.000]	ATPase assembly factor ATP10, mitochondria (IPR007849) [1.000]	NULL / Representative annotation below 0.1%	mitochondrial proton-transporting ATP synthase complex assembly (GO:0033615) [1.000]	mitochondrial inner membrane (GO:0005743) [1.000]
AT1G08460.1	7255	2	1	1	1	1	1	1	1	1	1	1	1	114	93	245	579	685	699	697	680	1039	283	histone deacetylase 8 [1.000]	Hist_deacetyl (PF00850) [1.000]	Histone deacetylase domain (IPR023801) [1.000]	NULL / Representative annotation below 0.1%	NULL / Representative annotation below 0.1%	NULL / Representative annotation below 0.1%
AT1G08490.1	7505	1	1	1	2	1	1	1	1	1	1	1	1	128	1059	1165	1214	1279	1331	1346	1361	1370	1378	Cysteine desulfurase [1.000]	Aminotran_5 (PF00266) [1.000]	Aminotransferase, class V/Cysteine desulfurase (IPR000192) [1.000]	NULL / Representative annotation below 0.1%	metabolic process (GO:0008152) [1.000]	NULL / Representative annotation below 0.1%
AT1G08520.1	5012	1	1	1	1	1	2	2	2	1	1	1	2	17	772	800	829	2758	2981	3171	3308	3434	3516	Magnesium-chelatase subunit ChlD [0.438] | Magnesium-chelatase subunit ChlD, chloroplastic [0.250] | Magnesium-chelatase subunit ChlI-2, chloroplastic [0.125] | Magnesium-chelatase subunit ChlI-1, chloroplastic [0.062] | Magnesium-chelatase subunit ChlI [0.062] | Magnesium-chelatase subunit ChlI homolog [0.062]	VWA_2 (PF13519) [0.750] | Mg_chelatase (PF01078) [0.688]	Magnesium chelatase, ChlI subunit (IPR000523) [0.688]	magnesium chelatase activity (GO:0016851) [0.688]	photosynthesis (GO:0015979) [0.688] | chlorophyll biosynthetic process (GO:0015995) [0.688]	NULL / Representative annotation below 0.1%
AT1G08550.1	8359	1	1	0	1	1	2	1	1	1	1	1	1	16	1276	1435	1496	1602	1671	1700	1730	1749	1765	Violaxanthin de-epoxidase, chloroplastic [1.000]	VDE (PF07137) [1.000]	Violaxanthin de-epoxidase (IPR010788) [1.000]	violaxanthin de-epoxidase activity (GO:0046422) [1.000]	oxidation-reduction process (GO:0055114) [1.000]	chloroplast (GO:0009507) [1.000]
AT1G08660.1	6185	1	1	1	1	1	2	2	1	1	1	1	1	427	672	1279	1329	1423	1481	1509	1532	1546	1553	CMP-N-acetylneuraminate-beta-galactosamide-alpha-2, 3-sialyltransferase 2 [0.357] | Alpha-2,8-sialyltransferase 8B [0.214] | CMP-N-acetylneuraminate-beta-galactosamide-alpha-2, 3-sialyltransferase 1 [0.214] | MALE GAMETOPHYTE DEFECTIVE 2 [0.143] | Alpha-2,8-sialyltransferase 8E [0.071]	Glyco_transf_29 (PF00777) [1.000]	Glycosyl transferase, family 29 (IPR001675) [1.000]	sialyltransferase activity (GO:0008373) [1.000]	protein glycosylation (GO:0006486) [1.000]	NULL / Representative annotation below 0.1%
AT1G08780.1	9934	1	1	1	1	1	0	1	1	1	1	1	1	SINGLETON	SINGLETON	SINGLETON	SINGLETON	SINGLETON	SINGLETON	SINGLETON	SINGLETON	SINGLETON	SINGLETON	Prefoldin subunit 4 [0.909] | ABI3-interacting protein 3 [0.091]	Prefoldin_2 (PF01920) [1.000]	Prefoldin beta-like (IPR002777) [1.000]	unfolded protein binding (GO:0051082) [1.000]	protein folding (GO:0006457) [1.000]	prefoldin complex (GO:0016272) [1.000]
AT1G09060.3	282	5	8	5	6	6	8	4	4	3	6	4	5	99	27	21	26	51	95	SINGLETON	SINGLETON	SINGLETON	SINGLETON	Transcription factor jumonji (jmjC) domain-containing protein [0.750] | transcription factor jumonji (jmjC) domain-containing protein [0.219] | Zinc finger, RING-type;Transcription factor jumonji/aspartyl beta-hydroxylase [0.031]	JmjC (PF02373) [0.891] | WRC (PF08879) [0.250] | zf-4CXXC_R1 (PF10497) [0.078] | Chromo (PF00385) [0.016] | RVP_2 (PF08284) [0.016]	JmjC domain (IPR003347) [0.891] | WRC (IPR014977) [0.250] | Zinc-finger domain of monoamine-oxidase A repressor R1 (IPR018866) [0.078] | Chromo domain (IPR023780) [0.016] | Retroviral aspartyl protease (IPR013242) [0.016]	protein binding (GO:0005515) [0.891]	NULL / Representative annotation below 0.1%	NULL / Representative annotation below 0.1%
AT1G09230.1	7541	1	1	2	1	1	1	1	1	1	2	0	1	10	7	1528	1609	1748	1833	1882	1920	1951	1969	RNA-binding protein 40 [0.692] | RNA-binding protein 41 [0.308]	RRM_1 (PF00076) [0.923] | RRM_6 (PF14259) [0.385]	RNA recognition motif domain (IPR000504) [0.923]	nucleic acid binding (GO:0003676) [0.923]	NULL / Representative annotation below 0.1%	NULL / Representative annotation below 0.1%
AT1G09280.1	8875	1	1	1	1	1	1	1	2	1	1	0	1	184	782	809	842	857	1480	1508	1531	1545	1552	Rhodanese/Cell cycle control phosphatase superfamily protein [0.417] | Thiosulfate sulfurtransferase/rhodanese-like domain-containing protein 2 [0.417] | UPF0176 protein YbfQ [0.083] | Rhodanese-like domain-containing protein 6 [0.083]	FSH1 (PF03959) [0.917] | Rhodanese (PF00581) [0.667]	Serine hydrolase FSH (IPR005645) [0.917] | Rhodanese-like domain (IPR001763) [0.667]	NULL / Representative annotation below 0.1%	NULL / Representative annotation below 0.1%	NULL / Representative annotation below 0.1%
AT1G09290.1	5698	1	1	1	1	1	1	2	2	1	1	2	1	726	1510	1728	2476	2805	3034	3226	3365	3492	3576	Unkown protein / Representative AHRD below 0.1%	THUMP (PF02926) [0.533]	THUMP (IPR004114) [0.533]	RNA binding (GO:0003723) [0.533]	NULL / Representative annotation below 0.1%	NULL / Representative annotation below 0.1%
AT1G09300.1	7811	1	1	1	1	1	1	2	1	1	1	1	1	167	141	132	219	318	307	292	286	282	276	Metallopeptidase M24 family protein [0.692] | Xaa-Pro aminopeptidase [0.231] | Intermediate cleaving peptidase 55 [0.077]	AMP_N (PF05195) [0.923] | Peptidase_M24 (PF00557) [0.923] | DUF538 (PF04398) [0.077]	Aminopeptidase P N-terminal domain (IPR007865) [0.923] | Peptidase M24, structural domain (IPR000994) [0.923] | Protein of unknown function DUF538 (IPR007493) [0.077]	aminopeptidase activity (GO:0004177) [0.923] | manganese ion binding (GO:0030145) [0.923]	NULL / Representative annotation below 0.1%	NULL / Representative annotation below 0.1%
AT1G09760.1	10111	1	1	1	1	1	0	1	1	1	1	1	1	77	882	1467	1538	1656	1735	1769	1806	1832	1849	U2 small nuclear ribonucleoprotein A [1.000]	LRR_9 (PF14580) [1.000]	NULL / Representative annotation below 0.1%	NULL / Representative annotation below 0.1%	NULL / Representative annotation below 0.1%	NULL / Representative annotation below 0.1%
AT1G09800.1	9168	1	1	1	1	1	2	1	1	1	1	0	1	105	560	559	584	690	704	883	876	854	858	tRNA pseudouridine synthase A [0.833] | tRNA pseudouridine synthase-like 1 [0.167]	PseudoU_synth_1 (PF01416) [0.917]	Pseudouridine synthase I, TruA, alpha/beta domain (IPR020097) [0.917]	RNA binding (GO:0003723) [0.917] | pseudouridine synthase activity (GO:0009982) [0.917]	pseudouridine synthesis (GO:0001522) [0.917] | RNA modification (GO:0009451) [0.917]	NULL / Representative annotation below 0.1%
AT1G10320.1	7609	1	1	1	1	1	1	1	1	1	1	2	1	10	411	391	863	1094	1130	1132	1126	1115	1119	Splicing factor U2AF 23 kDa subunit [0.769] | U2 small nuclear ribonucleoprotein auxiliary factor 35 kDa subunit-related protein 1 [0.077] | Splicing factor U2af 38 kDa subunit [0.077] | Zinc finger CCCH domain-containing protein 5 [0.077]	zf-CCCH (PF00642) [0.846] | RRM_5 (PF13893) [0.846]	Zinc finger, CCCH-type (IPR000571) [0.846]	metal ion binding (GO:0046872) [0.846]	NULL / Representative annotation below 0.1%	NULL / Representative annotation below 0.1%
AT1G10510.1	10135	1	1	1	1	1	0	1	1	1	1	1	1	27	14	9	7	5	6	8	7	6	6	Nucleotide-binding oligomerization domain-containing protein 1 [0.455] | Ribonuclease inhibitor [0.273] | RAN GTPase activating protein 1 [0.091] | NACHT, LRR and PYD domains-containing protein 5 [0.091] | Peroxidase superfamily protein [0.091]	LRR_6 (PF13516) [1.000] | peroxidase (PF00141) [0.091]	Haem peroxidase, plant/fungal/bacterial (IPR002016) [0.091]	peroxidase activity (GO:0004601) [0.091] | heme binding (GO:0020037) [0.091]	oxidation-reduction process (GO:0055114) [0.091] | response to oxidative stress (GO:0006979) [0.091]	NULL / Representative annotation below 0.1%
AT1G10580.1	5829	1	1	1	1	1	2	2	0	1	1	1	2	22	16	26	34	62	103	131	135	144	98	Transducin/WD40 repeat-like superfamily protein [1.000]	WD40 (PF00400) [1.000]	WD40 repeat (IPR001680) [1.000]	protein binding (GO:0005515) [1.000]	NULL / Representative annotation below 0.1%	NULL / Representative annotation below 0.1%
AT1G10830.1	8072	1	1	1	1	1	0	2	1	1	1	1	1	61	70	58	18	13	15	1717	1747	1769	1785	15-cis-zeta-carotene isomerase, chloroplastic [1.000]	NnrU (PF07298) [0.917]	NnrU (IPR009915) [0.917]	NULL / Representative annotation below 0.1%	NULL / Representative annotation below 0.1%	NULL / Representative annotation below 0.1%
AT1G11400.1	5891	1	1	1	1	1	2	1	3	1	1	0	1	SINGLETON	SINGLETON	SINGLETON	SINGLETON	SINGLETON	SINGLETON	SINGLETON	SINGLETON	SINGLETON	SINGLETON	Partner of Y14 and mago [0.429] | partner of Y14-MAGO [0.357] | Partner of Y14 and mago A [0.071]	Mago-bind (PF09282) [0.857]	Exon junction complex, Pym (IPR015362) [0.857]	protein binding (GO:0005515) [0.857]	NULL / Representative annotation below 0.1%	NULL / Representative annotation below 0.1%
AT1G11780.1	7674	1	1	1	1	1	1	1	2	1	1	1	1	65	1433	1629	1719	92	99	92	87	82	2663	Alpha-ketoglutarate-dependent dioxygenase alkB [1.000]	2OG-FeII_Oxy_2 (PF13532) [0.846]	Alpha-ketoglutarate-dependent dioxygenase AlkB-like (IPR027450) [0.846]	NULL / Representative annotation below 0.1%	NULL / Representative annotation below 0.1%	NULL / Representative annotation below 0.1%
AT1G11880.1	7415	1	1	1	1	1	2	1	1	1	1	1	1	SINGLETON	SINGLETON	SINGLETON	SINGLETON	SINGLETON	SINGLETON	SINGLETON	SINGLETON	SINGLETON	SINGLETON	GPI mannosyltransferase 2 [0.923] | transferases, transferring hexosyl groups [0.077]	Mannosyl_trans2 (PF04188) [1.000]	GPI mannosyltransferase 2 (IPR007315) [1.000]	transferase activity, transferring hexosyl groups (GO:0016758) [1.000]	GPI anchor biosynthetic process (GO:0006506) [1.000]	NULL / Representative annotation below 0.1%
AT1G12230.2	7527	1	1	1	1	1	1	1	1	1	2	1	1	220	748	777	802	2855	3083	3279	3418	3546	3632	Transaldolase [0.923] | Transaldolase B [0.077]	Transaldolase (PF00923) [1.000]	Transaldolase (IPR001585) [1.000]	NULL / Representative annotation below 0.1%	carbohydrate metabolic process (GO:0005975) [1.000]	NULL / Representative annotation below 0.1%
AT1G12244.1	5610	1	1	1	2	1	2	1	2	1	1	1	1	118	102	230	333	509	502	491	473	465	457	Polynucleotidyl transferase, ribonuclease H-like superfamily protein [0.800] | Nucleotide-sugar transporter family protein [0.067]	UPF0081 (PF03652) [0.867] | zf-met (PF12874) [0.267] | TPT (PF03151) [0.067]	Resolvase, holliday junction-type, YqgF-like (IPR005227) [0.867] | Triose-phosphate transporter domain (IPR004853) [0.067]	hydrolase activity, acting on ester bonds (GO:0016788) [0.867]	DNA recombination (GO:0006310) [0.867] | DNA repair (GO:0006281) [0.867] | cellular response to DNA damage stimulus (GO:0006974) [0.867]	cytoplasm (GO:0005737) [0.867]
AT1G12370.2	2497	2	2	0	3	2	1	1	3	3	1	3	2	244	335	1282	1332	1427	1485	1513	1536	1550	1557	Deoxyribodipyrimidine photo-lyase [0.435]	DNA_photolyase (PF00875) [0.435] | FAD_binding_7 (PF03441) [0.435]	DNA photolyase, N-terminal (IPR006050) [0.435] | DNA photolyase, FAD-binding/Cryptochrome, C-terminal (IPR005101) [0.435]	DNA photolyase activity (GO:0003913) [0.435]	DNA repair (GO:0006281) [0.435]	NULL / Representative annotation below 0.1%
AT1G12410.1	7369	1	1	1	1	1	2	1	1	1	1	1	1	108	230	260	252	241	244	234	231	223	216	ATP-dependent Clp protease proteolytic subunit 2 [0.923] | Rhodanese-like domain-containing protein 14, chloroplastic [0.077]	CLP_protease (PF00574) [0.923] | WASH-7_mid (PF14744) [0.077]	Clp protease proteolytic subunit /Translocation-enhancing protein TepA (IPR023562) [0.923] | WASH complex subunit 7, central domain (IPR028282) [0.077]	NULL / Representative annotation below 0.1%	NULL / Representative annotation below 0.1%	NULL / Representative annotation below 0.1%
AT1G12470.1	7358	1	1	1	1	1	3	1	1	1	1	0	1	967	1992	2358	2542	2879	3107	3303	3442	3571	3657	Vacuolar protein sorting-associated protein 18 homolog [1.000]	Clathrin (PF00637) [0.846] | Pep3_Vps18 (PF05131) [0.846]	Pep3/Vps18/deep orange (IPR007810) [0.846] | Clathrin, heavy chain/VPS, 7-fold repeat (IPR000547) [0.846]	NULL / Representative annotation below 0.1%	intracellular protein transport (GO:0006886) [0.846] | vesicle-mediated transport (GO:0016192) [0.846]	NULL / Representative annotation below 0.1%
AT1G12770.1	9571	0	1	1	1	1	2	1	1	1	0	1	1	8	37	40	42	35	32	33	31	29	30	DEAD-box ATP-dependent RNA helicase 24 [0.182] | DEAD-box ATP-dependent RNA helicase CshA [0.182] | DEAD-box ATP-dependent RNA helicase 35 [0.182] | DEAD-box ATP-dependent RNA helicase 9 [0.091] | DEAD box RNA helicase family protein [0.091] | DEAD-box ATP-dependent RNA helicase 47B [0.091] | DEAD-box ATP-dependent RNA helicase 47, mitochondrial [0.091] | ATP-dependent RNA helicase DBP8 [0.091]	DEAD (PF00270) [1.000] | Helicase_C (PF00271) [1.000]	DNA/RNA helicase, DEAD/DEAH box type, N-terminal (IPR011545) [1.000] | Helicase, C-terminal (IPR001650) [1.000]	ATP-dependent helicase activity (GO:0008026) [1.000] | ATP binding (GO:0005524) [1.000] | nucleic acid binding (GO:0003676) [1.000] | helicase activity (GO:0004386) [1.000]	NULL / Representative annotation below 0.1%	NULL / Representative annotation below 0.1%
AT1G13330.1	7587	1	1	1	1	1	1	1	2	1	1	1	1	5	6	6	6	10	14	17	15	15	16	Homologous-pairing protein 2 homolog [1.000]	TBPIP (PF07106) [0.923]	Tat binding protein 1-interacting (IPR010776) [0.923]	NULL / Representative annotation below 0.1%	NULL / Representative annotation below 0.1%	NULL / Representative annotation below 0.1%
AT1G14140.1	9238	1	1	0	1	1	1	2	1	1	1	1	1	25	46	49	53	74	92	570	551	540	536	Mitochondrial substrate carrier family protein [0.583] | Mitochondrial uncoupling protein 3 [0.333] | Kidney mitochondrial carrier protein 1 [0.083]	Mito_carr (PF00153) [1.000]	Mitochondrial substrate/solute carrier (IPR018108) [1.000]	NULL / Representative annotation below 0.1%	NULL / Representative annotation below 0.1%	NULL / Representative annotation below 0.1%
AT1G14345.1	11324	1	1	0	1	1	1	0	1	1	0	1	1	SINGLETON	SINGLETON	SINGLETON	SINGLETON	SINGLETON	SINGLETON	SINGLETON	SINGLETON	SINGLETON	SINGLETON	NAD(P)-linked oxidoreductase superfamily protein [1.000]	bPH_2 (PF03703) [1.000]	Bacterial PH domain (IPR005182) [1.000]	NULL / Representative annotation below 0.1%	NULL / Representative annotation below 0.1%	NULL / Representative annotation below 0.1%
AT1G14810.1	6896	1	1	1	1	1	1	1	2	1	1	1	1	235	1147	1276	1326	1419	1476	1504	1527	1540	1547	Aspartate-semialdehyde dehydrogenase [1.000]	Semialdhyde_dhC (PF02774) [1.000] | Semialdhyde_dh (PF01118) [0.846]	Semialdehyde dehydrogenase, dimerisation domain (IPR012280) [1.000] | Semialdehyde dehydrogenase, NAD-binding (IPR000534) [0.846]	N-acetyl-gamma-glutamyl-phosphate reductase activity (GO:0003942) [1.000] | protein dimerization activity (GO:0046983) [1.000] | oxidoreductase activity, acting on the aldehyde or oxo group of donors, NAD or NADP as acceptor (GO:0016620) [1.000] | NAD binding (GO:0051287) [0.846]	cellular amino acid biosynthetic process (GO:0008652) [1.000] | oxidation-reduction process (GO:0055114) [1.000]	cytoplasm (GO:0005737) [1.000]
AT1G15200.3	4661	1	1	1	1	1	2	1	3	1	1	2	1	SINGLETON	SINGLETON	SINGLETON	SINGLETON	SINGLETON	SINGLETON	SINGLETON	SINGLETON	SINGLETON	SINGLETON	protein-protein interaction regulator family protein [1.000]	Pinin_SDK_memA (PF04696) [0.938]	Pinin/SDK/MemA protein (IPR006786) [0.938]	NULL / Representative annotation below 0.1%	NULL / Representative annotation below 0.1%	NULL / Representative annotation below 0.1%
AT1G15440.1	7862	1	1	0	1	1	2	1	2	1	1	1	1	22	16	26	34	62	102	105	123	112	98	periodic tryptophan protein 2 [1.000]	WD40 (PF00400) [0.923] | Utp12 (PF04003) [0.769]	WD40 repeat (IPR001680) [0.923] | Small-subunit processome, Utp12 (IPR007148) [0.769]	protein binding (GO:0005515) [0.923]	NULL / Representative annotation below 0.1%	NULL / Representative annotation below 0.1%
AT1G15980.1	9734	1	1	1	1	1	1	1	0	1	1	1	1	SINGLETON	SINGLETON	SINGLETON	SINGLETON	SINGLETON	SINGLETON	SINGLETON	SINGLETON	SINGLETON	SINGLETON	NDH-dependent cyclic electron flow 1 [1.000]	Glyco_transf_9 (PF01075) [0.182]	Glycosyl transferase, family 9 (IPR002201) [0.182]	transferase activity, transferring glycosyl groups (GO:0016757) [0.182]	metabolic process (GO:0008152) [0.182]	NULL / Representative annotation below 0.1%
AT1G16280.1	11261	0	1	1	1	1	0	1	0	1	1	1	1	8	37	40	42	35	32	33	31	29	30	DEAD-box ATP-dependent RNA helicase 36 [0.556] | ATP-dependent RNA helicase dbp8 [0.333] | ATP-dependent rRNA helicase rrp3 [0.111]	DEAD (PF00270) [1.000] | Helicase_C (PF00271) [1.000]	DNA/RNA helicase, DEAD/DEAH box type, N-terminal (IPR011545) [1.000] | Helicase, C-terminal (IPR001650) [1.000]	ATP-dependent helicase activity (GO:0008026) [1.000] | ATP binding (GO:0005524) [1.000] | nucleic acid binding (GO:0003676) [1.000] | helicase activity (GO:0004386) [1.000]	NULL / Representative annotation below 0.1%	NULL / Representative annotation below 0.1%
AT1G16650.1	6493	1	1	1	1	2	2	1	1	1	1	1	1	SINGLETON	SINGLETON	SINGLETON	SINGLETON	SINGLETON	SINGLETON	SINGLETON	SINGLETON	SINGLETON	SINGLETON	S-adenosyl-L-methionine-dependent methyltransferases superfamily protein [0.929] | Protein RRNAD1 [0.071]	Methyltransf_32 (PF13679) [0.929]	Methyltransferase domain (IPR025714) [0.929]	NULL / Representative annotation below 0.1%	NULL / Representative annotation below 0.1%	NULL / Representative annotation below 0.1%
AT1G16800.1	4500	2	1	1	1	2	2	1	1	3	1	1	1	31	249	256	246	235	279	351	345	333	2961	P-loop containing nucleoside triphosphate hydrolases superfamily protein [0.941]	AAA_12 (PF13087) [0.647] | AAA_11 (PF13086) [0.647] | SEN1_N (PF12726) [0.118]	Helicase Sen1, N-terminal (IPR024481) [0.118]	NULL / Representative annotation below 0.1%	NULL / Representative annotation below 0.1%	NULL / Representative annotation below 0.1%
AT1G16870.1	7812	1	1	2	1	1	1	1	1	1	1	1	1	SINGLETON	SINGLETON	SINGLETON	SINGLETON	SINGLETON	SINGLETON	SINGLETON	SINGLETON	SINGLETON	SINGLETON	mitochondrial 28S ribosomal protein S29-related [1.000]	DAP3 (PF10236) [0.923]	Ribosomal protein S23/S29, mitochondrial (IPR019368) [0.923]	NULL / Representative annotation below 0.1%	NULL / Representative annotation below 0.1%	NULL / Representative annotation below 0.1%
AT1G16900.1	9871	1	1	1	1	1	1	1	0	1	1	1	1	681	1397	1578	1666	1818	1914	1979	2027	2060	2085	Alpha-1,2-mannosyltransferase ALG9 [1.000]	Glyco_transf_22 (PF03901) [1.000]	GPI mannosyltransferase (IPR005599) [1.000]	transferase activity, transferring glycosyl groups (GO:0016757) [1.000]	NULL / Representative annotation below 0.1%	NULL / Representative annotation below 0.1%
AT1G17220.1	4700	1	1	1	1	1	2	2	2	1	1	2	1	23	157	1887	2009	2248	2403	2547	2641	2718	2767	Translation initiation factor IF-2 [1.000]	GTP_EFTU (PF00009) [1.000] | IF2_N (PF04760) [0.875] | GTP_EFTU_D2 (PF03144) [0.812] | IF-2 (PF11987) [0.750]	Elongation factor, GTP-binding domain (IPR000795) [1.000] | Translation initiation factor IF-2, N-terminal (IPR006847) [0.875] | Translation elongation factor EFTu/EF1A, domain 2 (IPR004161) [0.812] | Translation initiation factor IF- 2, domain 3 (IPR023115) [0.750]	GTPase activity (GO:0003924) [1.000] | GTP binding (GO:0005525) [1.000] | translation initiation factor activity (GO:0003743) [0.875]	translational initiation (GO:0006413) [0.875]	NULL / Representative annotation below 0.1%
AT1G17760.1	6594	1	1	1	1	1	1	1	3	1	1	1	1	75	220	144	127	201	221	235	233	277	272	mRNA 3'-end-processing protein rna14 [0.786] | Tetratricopeptide repeat (TPR)-like superfamily protein [0.071] | Cleavage stimulation factor subunit 3 [0.071] | mRNA 3'-end-processing protein RNA14 [0.071]	Suf (PF05843) [0.786] | TPR_14 (PF13428) [0.286]	Suppressor of forked (IPR008847) [0.786]	NULL / Representative annotation below 0.1%	mRNA processing (GO:0006397) [0.786]	nucleus (GO:0005634) [0.786]
AT1G17850.2	9779	1	1	1	1	1	1	1	0	1	1	1	1	184	782	809	842	857	1480	1508	1531	1545	1552	Rhodanese/Cell cycle control phosphatase superfamily protein [1.000]	Rhodanese (PF00581) [0.818]	Rhodanese-like domain (IPR001763) [0.818]	NULL / Representative annotation below 0.1%	NULL / Representative annotation below 0.1%	NULL / Representative annotation below 0.1%
AT1G17870.1	10221	1	1	0	1	1	1	1	1	1	1	1	1	29	17	12	11	7	7	9	8	7	7	ethylene-dependent gravitropism-deficient and yellow-green-like 3 [1.000]	NULL / Representative annotation below 0.1%	NULL / Representative annotation below 0.1%	NULL / Representative annotation below 0.1%	NULL / Representative annotation below 0.1%	NULL / Representative annotation below 0.1%
AT1G18060.1	7658	1	1	2	1	1	1	1	1	1	1	1	1	975	2003	2370	2554	2891	3120	3316	3455	3584	3670	Unkown protein / Representative AHRD below 0.1%	NULL / Representative annotation below 0.1%	NULL / Representative annotation below 0.1%	NULL / Representative annotation below 0.1%	NULL / Representative annotation below 0.1%	NULL / Representative annotation below 0.1%
AT1G18270.3	7666	1	1	1	1	1	1	1	2	1	1	1	1	40	241	124	416	580	580	1114	1107	1097	1101	D-tagatose-1,6-bisphosphate aldolase subunit GatY [0.538] | ketose-bisphosphate aldolase class-II family protein [0.231] | D-tagatose-1,6-bisphosphate aldolase subunit KbaY [0.231]	F_bP_aldolase (PF01116) [0.846] | NAD_binding_2 (PF03446) [0.846] | DUF1537 (PF07005) [0.769] | NAD_binding_11 (PF14833) [0.615]	6-phosphogluconate dehydrogenase, NADP-binding (IPR006115) [0.846] | Ketose-bisphosphate aldolase, class-II (IPR000771) [0.846] | Protein of unknown function, DUF1537 (IPR010737) [0.769]	aldehyde-lyase activity (GO:0016832) [0.846] | phosphogluconate dehydrogenase (decarboxylating) activity (GO:0004616) [0.846] | zinc ion binding (GO:0008270) [0.846]	carbohydrate metabolic process (GO:0005975) [0.846] | pentose-phosphate shunt (GO:0006098) [0.846] | oxidation-reduction process (GO:0055114) [0.846]	NULL / Representative annotation below 0.1%
AT1G18335.1	5416	2	1	1	2	1	1	2	1	1	1	1	1	209	175	252	241	260	313	480	3046	3155	2216	N-alpha-acetyltransferase 40 [0.933] | Acyl-CoA N-acyltransferases (NAT) superfamily protein [0.067]	Acetyltransf_1 (PF00583) [1.000]	GNAT domain (IPR000182) [1.000]	N-acetyltransferase activity (GO:0008080) [1.000]	NULL / Representative annotation below 0.1%	NULL / Representative annotation below 0.1%
AT1G18550.1	10091	1	1	1	1	1	1	1	0	1	1	1	1	38	31	22	22	25	54	62	60	55	53	Kinesin-like protein 5 [0.455] | kinesin 4 [0.273] | kinesin-like protein 1 [0.182] | P-loop containing nucleoside triphosphate hydrolases superfamily protein [0.091]	Kinesin (PF00225) [1.000]	Kinesin, motor domain (IPR001752) [1.000]	ATP binding (GO:0005524) [1.000] | microtubule binding (GO:0008017) [1.000] | microtubule motor activity (GO:0003777) [1.000]	microtubule-based movement (GO:0007018) [1.000]	NULL / Representative annotation below 0.1%
AT1G18680.1	4526	2	2	0	2	1	1	3	1	1	1	1	2	556	1526	1747	1847	2027	2147	2232	2286	2333	2362	HNH endonuclease [1.000]	HNH (PF01844) [0.941]	HNH endonuclease (IPR002711) [0.941]	nucleic acid binding (GO:0003676) [0.941] | endonuclease activity (GO:0004519) [0.941]	NULL / Representative annotation below 0.1%	NULL / Representative annotation below 0.1%
AT1G18700.4	9857	1	1	1	1	1	1	1	1	1	1	0	1	4	1719	2016	2171	2459	2661	2827	2951	3051	3122	DNAJ heat shock N-terminal domain-containing protein [1.000]	DnaJ (PF00226) [0.364]	DnaJ domain (IPR001623) [0.364]	NULL / Representative annotation below 0.1%	NULL / Representative annotation below 0.1%	NULL / Representative annotation below 0.1%
AT1G19340.1	3701	2	2	1	2	1	1	2	2	1	2	2	1	94	910	964	1000	1045	1081	1073	1061	1047	1051	DNA glycosylase superfamily protein [0.526] | Methyltransferase-like protein 2 [0.474]	MT-A70 (PF05063) [0.632] | Adenine_glyco (PF03352) [0.526]	MT-A70-like (IPR007757) [0.632] | Methyladenine glycosylase (IPR005019) [0.526]	methyltransferase activity (GO:0008168) [0.632] | DNA-3-methyladenine glycosylase activity (GO:0008725) [0.526]	nucleobase-containing compound metabolic process (GO:0006139) [0.632] | base-excision repair (GO:0006284) [0.526]	NULL / Representative annotation below 0.1%
AT1G19880.1	5638	1	1	2	1	2	2	1	1	1	1	1	1	25	96	197	192	184	184	202	193	2799	1982	Regulator of chromosome condensation (RCC1) family protein [1.000]	RCC1 (PF00415) [0.933] | RCC1_2 (PF13540) [0.133] | F-box-like (PF12937) [0.067]	Regulator of chromosome condensation, RCC1 (IPR000408) [0.933]	NULL / Representative annotation below 0.1%	NULL / Representative annotation below 0.1%	NULL / Representative annotation below 0.1%
AT1G20060.1	10032	1	1	1	1	1	1	1	1	0	1	1	1	38	31	22	22	25	54	62	60	55	53	kinesin 2 [0.364] | Kinesin-like protein 5 [0.273] | Kinesin-related protein 13 [0.091] | kinesin 5 [0.091] | kinesin 1 [0.091] | Kinesin-like protein 6 [0.091]	Kinesin (PF00225) [1.000]	Kinesin, motor domain (IPR001752) [1.000]	ATP binding (GO:0005524) [1.000] | microtubule binding (GO:0008017) [1.000] | microtubule motor activity (GO:0003777) [1.000]	microtubule-based movement (GO:0007018) [1.000]	NULL / Representative annotation below 0.1%
AT1G20830.1	8285	1	1	1	1	1	2	1	0	1	1	1	1	SINGLETON	SINGLETON	SINGLETON	SINGLETON	SINGLETON	SINGLETON	SINGLETON	SINGLETON	SINGLETON	SINGLETON	multiple chloroplast division site 1 [1.000]	NULL / Representative annotation below 0.1%	NULL / Representative annotation below 0.1%	NULL / Representative annotation below 0.1%	NULL / Representative annotation below 0.1%	NULL / Representative annotation below 0.1%
AT1G21370.1	5266	1	1	1	1	1	1	2	2	1	1	2	1	SINGLETON	SINGLETON	SINGLETON	SINGLETON	SINGLETON	SINGLETON	SINGLETON	SINGLETON	SINGLETON	SINGLETON	Unkown protein / Representative AHRD below 0.1%	DUF218 (PF02698) [0.733]	Domain of unknown function DUF218 (IPR003848) [0.733]	NULL / Representative annotation below 0.1%	NULL / Representative annotation below 0.1%	NULL / Representative annotation below 0.1%
AT1G21650.3	1011	3	3	2	3	3	3	4	3	2	3	4	2	54	773	801	830	2413	2609	2771	2052	2085	2111	Protein translocase subunit SecA [0.629] | alpha/beta-Hydrolases superfamily protein [0.371]	SecA_PP_bind (PF01043) [0.629] | SecA_DEAD (PF07517) [0.629] | SecA_SW (PF07516) [0.600] | Lipase_3 (PF01764) [0.371]	SecA preprotein, cross-linking domain (IPR011130) [0.629] | SecA DEAD-like, N-terminal (IPR011115) [0.629] | SecA Wing/Scaffold (IPR011116) [0.600] | Lipase, class 3 (IPR002921) [0.371]	ATP binding (GO:0005524) [0.629] | triglyceride lipase activity (GO:0004806) [0.371]	protein import (GO:0017038) [0.629] | lipid metabolic process (GO:0006629) [0.371]	membrane (GO:0016020) [0.629]
AT1G21690.3	6509	1	1	1	2	1	1	1	1	1	1	2	1	34	99	541	668	488	478	465	449	440	515	Replication factor C small subunit [0.429] | Replication factor C subunit 2 [0.429] | replication factor C subunit 3 [0.143]	Rep_fac_C (PF08542) [0.929] | AAA (PF00004) [0.857] | DNA_pol3_delta2 (PF13177) [0.071] | zf-BED (PF02892) [0.071]	Replication factor C, C-terminal domain (IPR013748) [0.929] | ATPase, AAA-type, core (IPR003959) [0.857] | Zinc finger, BED-type predicted (IPR003656) [0.071]	ATP binding (GO:0005524) [0.857] | DNA binding (GO:0003677) [0.071]	NULL / Representative annotation below 0.1%	NULL / Representative annotation below 0.1%
AT1G21760.1	6584	1	1	2	1	1	1	1	1	2	1	1	1	5	570	682	700	702	713	711	692	SINGLETON	SINGLETON	F-box only protein 9 [0.571] | F-box protein 7 [0.429]	F-box-like (PF12937) [0.786]	NULL / Representative annotation below 0.1%	NULL / Representative annotation below 0.1%	NULL / Representative annotation below 0.1%	NULL / Representative annotation below 0.1%
AT1G21790.1	10167	1	1	0	1	1	1	1	1	1	1	1	1	544	968	1042	1083	1137	1178	1177	1173	1163	1164	TRAM, LAG1 and CLN8 (TLC) lipid-sensing domain containing protein [1.000]	TRAM_LAG1_CLN8 (PF03798) [0.909]	TRAM/LAG1/CLN8 homology domain (IPR006634) [0.909]	NULL / Representative annotation below 0.1%	NULL / Representative annotation below 0.1%	integral component of membrane (GO:0016021) [0.909]
AT1G21840.1	513	5	7	1	11	10	5	2	1	2	3	1	1	57	90	86	87	75	82	78	79	81	85	polyubiquitin 10 [0.776] | Urease accessory protein UreF [0.184] | urease accessory protein F [0.041]	ubiquitin (PF00240) [0.776] | UreF (PF01730) [0.224] | COX7a (PF02238) [0.020] | PMD (PF10536) [0.020] | Rad60-SLD (PF11976) [0.020] | MMR_HSR1 (PF01926) [0.020]	Ubiquitin domain (IPR000626) [0.776] | Urease accessory protein UreF (IPR002639) [0.224] | Aminotransferase-like, plant mobile domain (IPR019557) [0.020] | Rad60/SUMO-like domain (IPR022617) [0.020] | GTP binding domain (IPR006073) [0.020] | Cytochrome c oxidase, subunit VIIa (IPR003177) [0.020]	protein binding (GO:0005515) [0.776] | nickel cation binding (GO:0016151) [0.224] | electron carrier activity (GO:0009055) [0.020] | GTP binding (GO:0005525) [0.020] | cytochrome-c oxidase activity (GO:0004129) [0.020]	nitrogen compound metabolic process (GO:0006807) [0.224]	mitochondrial respiratory chain (GO:0005746) [0.020]
AT1G22700.1	7262	3	1	1	1	1	1	1	0	1	1	1	1	112	108	103	100	95	93	86	83	83	81	Tetratricopeptide repeat (TPR)-like superfamily protein [1.000]	TPR_11 (PF13414) [0.846] | TPR_2 (PF07719) [0.538]	Tetratricopeptide TPR2 (IPR013105) [0.538]	NULL / Representative annotation below 0.1%	NULL / Representative annotation below 0.1%	NULL / Representative annotation below 0.1%
AT1G22800.1	9655	1	1	1	1	1	1	1	1	1	1	0	1	132	205	189	384	503	582	571	838	816	817	NADH dehydrogenase [ubiquinone] 1 alpha subcomplex assembly factor 5 [1.000]	Methyltransf_11 (PF08241) [0.818]	Methyltransferase type 11 (IPR013216) [0.818]	methyltransferase activity (GO:0008168) [0.818]	metabolic process (GO:0008152) [0.818]	NULL / Representative annotation below 0.1%
AT1G22940.1	9755	1	1	1	1	1	1	1	1	1	1	0	1	92	1576	1798	1903	2084	2206	2294	2348	2396	2426	Hydroxymethylpyrimidine/phosphomethylpyrimidine kinase [0.818] | Thiamine-phosphate synthase [0.182]	Phos_pyr_kin (PF08543) [1.000] | TMP-TENI (PF02581) [1.000]	Thiamine phosphate synthase (IPR003733) [1.000] | Phosphomethylpyrimidine kinase type-1 (IPR013749) [1.000]	thiamine-phosphate diphosphorylase activity (GO:0004789) [1.000]	thiamine biosynthetic process (GO:0009228) [1.000]	NULL / Representative annotation below 0.1%
AT1G23070.1	10702	1	1	1	1	1	0	1	1	0	1	1	1	184	490	478	492	668	683	679	662	648	643	Unkown protein / Representative AHRD below 0.1%	Solute_trans_a (PF03619) [0.900]	Organic solute transporter Ost-alpha (IPR005178) [0.900]	NULL / Representative annotation below 0.1%	NULL / Representative annotation below 0.1%	NULL / Representative annotation below 0.1%
AT1G25375.1	9002	1	1	1	1	2	1	1	1	1	1	0	1	386	329	292	289	504	495	485	468	460	451	Beta-lactamase-like protein 2 [0.417] | Hydroxyacylglutathione hydrolase [0.333] | Metallo-hydrolase/oxidoreductase superfamily protein [0.167] | 2-C-methyl-D-erythritol 4-phosphate cytidylyltransferase, chloroplastic [0.083]	Lactamase_B (PF00753) [0.667]	Beta-lactamase-like (IPR001279) [0.667]	hydrolase activity (GO:0016787) [0.667]	NULL / Representative annotation below 0.1%	NULL / Representative annotation below 0.1%
AT1G25420.1	1798	2	2	2	2	2	3	4	2	2	2	2	2	18	49	378	381	373	364	397	389	381	374	alpha/beta-Hydrolases superfamily protein [0.556] | Regulator of Vps4 activity in the MVB pathway protein [0.444]	Abhydrolase_6 (PF12697) [0.556] | Ist1 (PF03398) [0.481]	Domain of unknown function DUF292, eukaryotic (IPR005061) [0.481]	NULL / Representative annotation below 0.1%	NULL / Representative annotation below 0.1%	NULL / Representative annotation below 0.1%
AT1G26090.1	10917	1	1	0	1	1	1	0	1	1	1	1	1	40	72	1172	1589	1719	1335	1351	1367	1374	1383	P-loop containing nucleoside triphosphate hydrolases superfamily protein [0.900] | 17.6 kDa class II heat shock protein [0.100]	ArsA_ATPase (PF02374) [1.000] | HSP20 (PF00011) [0.100]	Anion-transporting ATPase-like domain (IPR025723) [1.000] | Alpha crystallin/Hsp20 domain (IPR002068) [0.100]	NULL / Representative annotation below 0.1%	NULL / Representative annotation below 0.1%	NULL / Representative annotation below 0.1%
AT1G26180.1	10578	1	1	1	1	1	0	1	1	0	1	1	1	SINGLETON	SINGLETON	SINGLETON	SINGLETON	SINGLETON	SINGLETON	SINGLETON	SINGLETON	SINGLETON	SINGLETON	Unkown protein / Representative AHRD below 0.1%	DUF2232 (PF09991) [0.700]	Protein of unknown function DUF2232, membrane (IPR018710) [0.700]	NULL / Representative annotation below 0.1%	NULL / Representative annotation below 0.1%	NULL / Representative annotation below 0.1%
AT1G26220.1	10586	1	1	1	1	1	1	1	1	0	0	1	1	209	1200	1341	1394	1489	1549	1165	1160	1151	1153	nuclear shuttle interacting [0.800] | Acyl-CoA N-acyltransferases (NAT) superfamily protein [0.200]	Acetyltransf_1 (PF00583) [0.900] | Acetyltransf_7 (PF13508) [0.100]	GNAT domain (IPR000182) [1.000]	N-acetyltransferase activity (GO:0008080) [1.000]	NULL / Representative annotation below 0.1%	NULL / Representative annotation below 0.1%
AT1G26340.1	8170	0	1	1	1	1	1	1	1	1	1	2	1	91	104	502	517	525	515	506	490	479	471	cytochrome B5-like protein [0.667] | cytochrome B5 isoform A [0.333]	Cyt-b5 (PF00173) [1.000]	Cytochrome b5-like heme/steroid binding domain (IPR001199) [1.000]	heme binding (GO:0020037) [1.000]	NULL / Representative annotation below 0.1%	NULL / Representative annotation below 0.1%
AT1G26370.1	96	2	13	13	12	12	14	9	9	8	6	7	8	80	239	211	198	236	497	573	553	542	538	RNA helicase family protein [0.655] | ATP-dependent RNA helicase, putative [0.221] | alpha-galactosidase 2 [0.062] | alpha-galactosidase 1 [0.053] | Alpha-galactosidase [0.009]	HA2 (PF04408) [0.770] | Helicase_C (PF00271) [0.761] | OB_NTP_bind (PF07717) [0.735] | DEAD (PF00270) [0.575] | S1 (PF00575) [0.142] | Ricin_B_lectin (PF00652) [0.053] | AAA_22 (PF13401) [0.044] | Melibiase (PF02065) [0.018] | NT5C (PF06941) [0.009] | T2SE (PF00437) [0.009]	Helicase-associated domain (IPR007502) [0.770] | Helicase, C-terminal (IPR001650) [0.761] | Domain of unknown function DUF1605 (IPR011709) [0.735] | DNA/RNA helicase, DEAD/DEAH box type, N-terminal (IPR011545) [0.575] | Ribosomal protein S1, RNA-binding domain (IPR003029) [0.142] | Ricin B lectin domain (IPR000772) [0.053] | Glycoside hydrolase, clan GH-D (IPR000111) [0.018] | 5'(3')-deoxyribonuc…	ATP binding (GO:0005524) [0.814] | helicase activity (GO:0004386) [0.814] | nucleic acid binding (GO:0003676) [0.805] | ATP-dependent helicase activity (GO:0008026) [0.575] | RNA binding (GO:0003723) [0.142] | hydrolase activity, hydrolyzing O-glycosyl compounds (GO:0004553) [0.018] | phosphatase activity (GO:0016791) [0.009]	carbohydrate metabolic process (GO:0005975) [0.018] | transport (GO:0006810) [0.009]	NULL / Representative annotation below 0.1%
AT1G26520.1	9783	1	1	1	1	1	0	1	1	1	1	1	1	22	16	26	34	159	251	238	239	232	273	COBW domain-containing protein 1 [1.000]	cobW (PF02492) [1.000] | CobW_C (PF07683) [0.909] | KTI12 (PF08433) [0.091]	CobW/HypB/UreG domain (IPR003495) [1.000] | Cobalamin (vitamin B12) biosynthesis CobW-like, C-terminal (IPR011629) [0.909] | Chromatin associated protein KTI12 (IPR013641) [0.091]	NULL / Representative annotation below 0.1%	NULL / Representative annotation below 0.1%	NULL / Representative annotation below 0.1%
AT1G26550.1	9832	1	1	1	1	1	0	1	1	1	1	1	1	134	962	1032	1075	2039	2159	2245	2299	2347	2377	Peptidyl-prolyl cis-trans isomerase C [0.818] | Peptidyl-prolyl cis-trans isomerase NIMA-interacting 4 [0.182]	Rotamase (PF00639) [1.000]	Peptidyl-prolyl cis-trans isomerase, PpiC-type (IPR000297) [1.000]	isomerase activity (GO:0016853) [1.000]	NULL / Representative annotation below 0.1%	NULL / Representative annotation below 0.1%
AT1G27480.1	7519	1	1	1	1	1	1	1	1	2	1	1	1	326	795	820	849	870	885	873	865	843	845	Phosphatidylcholine-sterol acyltransferase [1.000]	LCAT (PF02450) [1.000]	Lecithin:cholesterol/phospholipid:diacylglycerol acyltransferase (IPR003386) [1.000]	O-acyltransferase activity (GO:0008374) [1.000]	lipid metabolic process (GO:0006629) [1.000]	NULL / Representative annotation below 0.1%
AT1G27750.1	7623	1	1	1	1	1	1	1	2	1	1	1	1	10	127	50	65	139	28	1678	1704	1721	1733	nucleic acid binding [0.923]	SPOC (PF07744) [0.538] | RRM_5 (PF13893) [0.385] | RRM_1 (PF00076) [0.308]	Spen paralogue and orthologue SPOC, C-terminal (IPR012921) [0.538] | RNA recognition motif domain (IPR000504) [0.308]	nucleic acid binding (GO:0003676) [0.308]	NULL / Representative annotation below 0.1%	NULL / Representative annotation below 0.1%
AT1G27840.3	7687	1	1	1	1	1	1	1	1	1	1	2	1	1	1	1	3	3	1	1	67	72	69	Transducin/WD40 repeat-like superfamily protein [0.923] | Leucine-rich repeat protein kinase family protein [0.077]	WD40 (PF00400) [1.000] | LysM (PF01476) [0.077] | Pkinase_Tyr (PF07714) [0.077]	WD40 repeat (IPR001680) [1.000] | Serine-threonine/tyrosine-protein kinase catalytic domain (IPR001245) [0.077] | LysM domain (IPR018392) [0.077]	protein binding (GO:0005515) [1.000] | protein kinase activity (GO:0004672) [0.077]	cell wall macromolecule catabolic process (GO:0016998) [0.077] | protein phosphorylation (GO:0006468) [0.077]	NULL / Representative annotation below 0.1%
AT1G27880.1	7636	0	1	1	1	1	1	2	1	2	1	1	1	8	37	270	264	253	253	682	665	650	645	ATP-dependent DNA helicase Q-like 5 [1.000]	DEAD (PF00270) [0.846] | Helicase_C (PF00271) [0.692]	DNA/RNA helicase, DEAD/DEAH box type, N-terminal (IPR011545) [0.846] | Helicase, C-terminal (IPR001650) [0.692]	ATP-dependent helicase activity (GO:0008026) [0.846] | ATP binding (GO:0005524) [0.846] | nucleic acid binding (GO:0003676) [0.846] | helicase activity (GO:0004386) [0.692]	NULL / Representative annotation below 0.1%	NULL / Representative annotation below 0.1%
AT1G27900.1	96	2	13	13	12	12	14	9	9	8	6	7	8	80	239	211	198	236	497	573	553	542	538	RNA helicase family protein [0.655] | ATP-dependent RNA helicase, putative [0.221] | alpha-galactosidase 2 [0.062] | alpha-galactosidase 1 [0.053] | Alpha-galactosidase [0.009]	HA2 (PF04408) [0.770] | Helicase_C (PF00271) [0.761] | OB_NTP_bind (PF07717) [0.735] | DEAD (PF00270) [0.575] | S1 (PF00575) [0.142] | Ricin_B_lectin (PF00652) [0.053] | AAA_22 (PF13401) [0.044] | Melibiase (PF02065) [0.018] | NT5C (PF06941) [0.009] | T2SE (PF00437) [0.009]	Helicase-associated domain (IPR007502) [0.770] | Helicase, C-terminal (IPR001650) [0.761] | Domain of unknown function DUF1605 (IPR011709) [0.735] | DNA/RNA helicase, DEAD/DEAH box type, N-terminal (IPR011545) [0.575] | Ribosomal protein S1, RNA-binding domain (IPR003029) [0.142] | Ricin B lectin domain (IPR000772) [0.053] | Glycoside hydrolase, clan GH-D (IPR000111) [0.018] | 5'(3')-deoxyribonuc…	ATP binding (GO:0005524) [0.814] | helicase activity (GO:0004386) [0.814] | nucleic acid binding (GO:0003676) [0.805] | ATP-dependent helicase activity (GO:0008026) [0.575] | RNA binding (GO:0003723) [0.142] | hydrolase activity, hydrolyzing O-glycosyl compounds (GO:0004553) [0.018] | phosphatase activity (GO:0016791) [0.009]	carbohydrate metabolic process (GO:0005975) [0.018] | transport (GO:0006810) [0.009]	NULL / Representative annotation below 0.1%
AT1G27980.1	7665	1	1	1	1	1	2	1	1	1	1	1	1	165	426	1836	1949	2148	2275	2380	2445	2509	2537	Sphingosine-1-phosphate lyase [1.000]	Pyridoxal_deC (PF00282) [0.846]	Pyridoxal phosphate-dependent decarboxylase (IPR002129) [0.846]	pyridoxal phosphate binding (GO:0030170) [0.846] | carboxy-lyase activity (GO:0016831) [0.846]	carboxylic acid metabolic process (GO:0019752) [0.846]	NULL / Representative annotation below 0.1%
AT1G28140.1	10843	1	1	0	1	1	1	1	0	1	1	1	1	9	15	15	45	42	35	2351	2414	2474	1729	Unkown protein / Representative AHRD below 0.1%	DUF2301 (PF10063) [1.000]	Protein of unknown function DUF2301 (IPR019275) [1.000]	NULL / Representative annotation below 0.1%	NULL / Representative annotation below 0.1%	NULL / Representative annotation below 0.1%
AT1G28150.1	7778	2	1	1	1	1	2	1	0	1	1	1	1	9	15	15	46	31	43	45	50	52	52	UPF0426 protein At1g28150, chloroplastic [0.231]	F-box (PF00646) [0.077] | MIP (PF00230) [0.077]	F-box domain (IPR001810) [0.077] | Major intrinsic protein (IPR000425) [0.077]	protein binding (GO:0005515) [0.077] | transporter activity (GO:0005215) [0.077]	transport (GO:0006810) [0.077]	membrane (GO:0016020) [0.077]
AT1G29630.2	7316	1	1	1	1	1	2	1	1	1	1	1	1	9	837	868	894	917	1186	1185	1182	1174	1630	5'-3' exonuclease family protein [0.769] | Exonuclease 1 [0.231]	XPG_I (PF00867) [0.923] | XPG_N (PF00752) [0.846]	XPG-I domain (IPR006086) [0.923] | XPG N-terminal (IPR006085) [0.846]	nuclease activity (GO:0004518) [0.923]	DNA repair (GO:0006281) [0.846]	NULL / Representative annotation below 0.1%
AT1G29900.1	4258	1	1	1	1	2	1	1	3	1	1	3	1	10	1485	1691	1787	1962	2073	2154	2207	2252	2282	Carbamoyl-phosphate synthase large chain [1.000]	CPSase_L_chain (PF00289) [1.000] | CPSase_L_D2 (PF02786) [1.000] | CPSase_L_D3 (PF02787) [0.941] | MGS (PF02142) [0.882]	Carbamoyl-phosphate synthase, large subunit, N-terminal (IPR005481) [1.000] | Carbamoyl-phosphate synthetase large subunit-like, ATP-binding domain (IPR005479) [1.000] | Carbamoyl-phosphate synthetase, large subunit oligomerisation domain (IPR005480) [0.941] | Methylglyoxal synthase-like domain (IPR011607) [0.882]	ATP binding (GO:0005524) [1.000] | catalytic activity (GO:0003824) [1.000]	metabolic process (GO:0008152) [1.000]	NULL / Representative annotation below 0.1%
AT1G29940.1	6612	1	1	1	1	2	1	1	2	1	1	1	1	89	134	893	758	766	771	1297	1303	1308	1313	DNA-directed RNA polymerase I subunit RPA2 [0.571] | DNA-directed RNA polymerase subunit B [0.214] | DNA-directed RNA polymerase subunit B' [0.143] | DNA-directed RNA polymerase II subunit 2 [0.071]	RNA_pol_Rpb2_6 (PF00562) [0.929] | RNA_pol_Rpa2_4 (PF06883) [0.786] | RNA_pol_Rpb2_7 (PF04560) [0.786] | RNA_pol_Rpb2_3 (PF04565) [0.643] | RNA_pol_Rpb2_2 (PF04561) [0.500] | RNA_pol_Rpb2_1 (PF04563) [0.500] | gag_pre-integrs (PF13976) [0.071] | MATH (PF00917) [0.071] | rve (PF00665) [0.071]	DNA-directed RNA polymerase, subunit 2, domain 6 (IPR007120) [0.929] | RNA polymerase I, Rpa2 specific (IPR009674) [0.786] | RNA polymerase Rpb2, domain 7 (IPR007641) [0.786] | RNA polymerase Rpb2, domain 3 (IPR007645) [0.643] | RNA polymerase, beta subunit, protrusion (IPR007644) [0.500] | RNA polymerase Rpb2, domain 2 (IPR007642) [0.500] | Integrase, catalytic core (IPR001584) [0.071] | GAG-pre…	DNA-directed RNA polymerase activity (GO:0003899) [1.000] | DNA binding (GO:0003677) [1.000] | protein binding (GO:0005515) [0.071]	transcription, DNA-templated (GO:0006351) [1.000] | DNA integration (GO:0015074) [0.071]	nucleus (GO:0005634) [0.786]
AT1G30000.1	5893	1	1	1	1	1	2	2	2	1	1	0	1	350	742	936	974	1663	1746	1784	1825	1851	1870	Mannosyl-oligosaccharide 1,2-alpha-mannosidase [1.000]	Glyco_hydro_47 (PF01532) [1.000] | Prefoldin_2 (PF01920) [0.143]	Glycoside hydrolase, family 47 (IPR001382) [1.000] | Prefoldin beta-like (IPR002777) [0.143]	calcium ion binding (GO:0005509) [1.000] | mannosyl-oligosaccharide 1,2-alpha-mannosidase activity (GO:0004571) [1.000] | unfolded protein binding (GO:0051082) [0.143]	protein folding (GO:0006457) [0.143]	membrane (GO:0016020) [1.000] | prefoldin complex (GO:0016272) [0.143]
AT1G30070.2	5507	1	1	1	1	1	2	2	1	1	1	2	1	440	689	1570	1654	1805	1892	1956	2006	2038	2061	Calcyclin-binding protein [0.800] | SGS domain-containing protein [0.200]	Siah-Interact_N (PF09032) [1.000] | CS (PF04969) [1.000] | SGS (PF05002) [0.933]	CS domain (IPR007052) [1.000] | Siah interacting protein, N-terminal (IPR015120) [1.000] | SGS (IPR007699) [0.933]	NULL / Representative annotation below 0.1%	NULL / Representative annotation below 0.1%	NULL / Representative annotation below 0.1%
AT1G30290.1	10144	1	1	1	1	1	1	1	0	1	1	1	1	2	2	3	1	1	13	4	4	4	4	Pentatricopeptide repeat-containing protein [1.000]	PPR_2 (PF13041) [1.000] | PPR_1 (PF12854) [1.000] | PPR (PF01535) [0.818]	Pentatricopeptide repeat (IPR002885) [1.000]	NULL / Representative annotation below 0.1%	NULL / Representative annotation below 0.1%	NULL / Representative annotation below 0.1%
AT1G30480.1	7869	1	1	0	1	1	2	1	1	1	1	2	1	101	136	1191	1236	1303	1353	1371	1388	1397	1406	Poly(U)-binding-splicing factor PUF60 [0.692] | DNA-damage-repair/toleration protein DRT111, chloroplastic [0.154] | Splicing factor 45 [0.154]	G-patch (PF01585) [0.923] | RRM_5 (PF13893) [0.385] | RRM_1 (PF00076) [0.077]	G-patch domain (IPR000467) [0.923] | RNA recognition motif domain (IPR000504) [0.077]	nucleic acid binding (GO:0003676) [0.923]	NULL / Representative annotation below 0.1%	NULL / Representative annotation below 0.1%
AT1G30520.1	7868	1	1	0	1	1	1	2	2	1	1	1	1	18	49	52	28	858	868	856	849	SINGLETON	SINGLETON	2-succinylbenzoate--CoA ligase [0.615] | 2-succinylbenzoate--CoA ligase, chloroplastic/peroxisomal [0.154] | 60S acidic ribosomal protein P0 [0.077] | 4-coumarate:CoA ligase 2 [0.077] | AMP-dependent synthetase and ligase family protein [0.077]	AMP-binding (PF00501) [1.000] | AMP-binding_C (PF13193) [0.692] | Ribosomal_L10 (PF00466) [0.077]	AMP-dependent synthetase/ligase (IPR000873) [1.000] | AMP-binding enzyme C-terminal domain (IPR025110) [0.692] | Ribosomal protein L10/acidic P0 (IPR001790) [0.077]	catalytic activity (GO:0003824) [1.000]	metabolic process (GO:0008152) [1.000] | ribosome biogenesis (GO:0042254) [0.077]	intracellular (GO:0005622) [0.077]
AT1G30950.1	11279	1	1	1	1	0	0	1	1	0	1	1	1	5	12	812	701	703	714	712	693	676	668	Protein UNUSUAL FLORAL ORGANS [0.444] | Galactose oxidase/kelch repeat superfamily protein [0.444] | F-box/kelch-repeat protein [0.111]	F-box (PF00646) [0.556] | F-box-like (PF12937) [0.111]	F-box domain (IPR001810) [0.556]	protein binding (GO:0005515) [0.556]	NULL / Representative annotation below 0.1%	NULL / Representative annotation below 0.1%
AT1G30960.1	5720	1	1	1	1	1	1	2	2	1	1	2	1	277	358	326	324	323	312	297	290	286	279	GTPase Era [0.933] | Zinc transporter 4 [0.067]	MMR_HSR1 (PF01926) [0.733] | KH_2 (PF07650) [0.600] | GTP_EFTU (PF00009) [0.067] | Zip (PF02535) [0.067]	GTP binding domain (IPR006073) [0.733] | K Homology domain, type 2 (IPR004044) [0.600] | Elongation factor, GTP-binding domain (IPR000795) [0.067] | Zinc/iron permease (IPR003689) [0.067]	GTP binding (GO:0005525) [0.800] | RNA binding (GO:0003723) [0.600] | metal ion transmembrane transporter activity (GO:0046873) [0.067] | GTPase activity (GO:0003924) [0.067]	metal ion transport (GO:0030001) [0.067] | transmembrane transport (GO:0055085) [0.067]	membrane (GO:0016020) [0.067]
AT1G31190.1	11753	1	1	0	1	0	0	1	1	1	1	0	1	50	514	465	478	472	460	442	428	421	411	Inositol monophosphatase family protein [1.000]	Inositol_P (PF00459) [1.000]	Inositol monophosphatase (IPR000760) [1.000]	NULL / Representative annotation below 0.1%	phosphatidylinositol phosphorylation (GO:0046854) [1.000]	NULL / Representative annotation below 0.1%
AT1G31780.1	6686	1	1	2	1	1	1	1	1	1	1	1	1	SINGLETON	SINGLETON	SINGLETON	SINGLETON	SINGLETON	SINGLETON	SINGLETON	SINGLETON	SINGLETON	SINGLETON	Conserved oligomeric Golgi complex subunit 6 [1.000]	COG6 (PF06419) [1.000]	Conserved oligomeric Golgi complex subunit 6 (IPR010490) [1.000]	NULL / Representative annotation below 0.1%	intra-Golgi vesicle-mediated transport (GO:0006891) [1.000]	Golgi transport complex (GO:0017119) [1.000]
AT1G31800.1	5776	1	1	2	1	1	1	1	1	1	1	2	1	7	3	2	2	2	11	13	13	13	13	cytochrome P450, family 97, subfamily A, polypeptide 3 [1.000]	p450 (PF00067) [1.000]	Cytochrome P450 (IPR001128) [1.000]	iron ion binding (GO:0005506) [1.000] | heme binding (GO:0020037) [1.000] | oxidoreductase activity, acting on paired donors, with incorporation or reduction of molecular oxygen (GO:0016705) [1.000]	oxidation-reduction process (GO:0055114) [1.000]	NULL / Representative annotation below 0.1%
AT1G31860.1	6295	1	1	1	2	1	1	1	1	1	1	2	1	942	1960	2320	2501	2831	3060	3256	3395	3523	3609	histidine biosynthesis bifunctional protein (HISIE) [0.929] | Phosphoribosyl-AMP cyclohydrolase [0.071]	PRA-CH (PF01502) [1.000] | PRA-PH (PF01503) [0.857]	Phosphoribosyl-AMP cyclohydrolase domain (IPR002496) [1.000] | Phosphoribosyl-ATP pyrophosphohydrolase-like (IPR021130) [0.857]	phosphoribosyl-AMP cyclohydrolase activity (GO:0004635) [1.000]	histidine biosynthetic process (GO:0000105) [1.000]	NULL / Representative annotation below 0.1%
AT1G31970.1	10098	0	1	1	1	1	1	1	1	1	1	1	1	8	37	40	42	35	32	33	31	29	30	ATP-dependent RNA helicase DBP3 [0.909] | DEAD-box ATP-dependent RNA helicase 5 [0.091]	DEAD (PF00270) [1.000] | Helicase_C (PF00271) [1.000] | zf-DHHC (PF01529) [0.091]	DNA/RNA helicase, DEAD/DEAH box type, N-terminal (IPR011545) [1.000] | Helicase, C-terminal (IPR001650) [1.000] | Zinc finger, DHHC-type, palmitoyltransferase (IPR001594) [0.091]	ATP-dependent helicase activity (GO:0008026) [1.000] | ATP binding (GO:0005524) [1.000] | nucleic acid binding (GO:0003676) [1.000] | helicase activity (GO:0004386) [1.000] | zinc ion binding (GO:0008270) [0.091]	NULL / Representative annotation below 0.1%	NULL / Representative annotation below 0.1%
AT1G32070.2	10704	1	1	1	1	1	0	1	0	1	1	1	1	209	1200	1341	1394	1489	1549	1165	1160	1151	1153	nuclear shuttle interacting [1.000]	Acetyltransf_1 (PF00583) [0.900]	GNAT domain (IPR000182) [0.900]	N-acetyltransferase activity (GO:0008080) [0.900]	NULL / Representative annotation below 0.1%	NULL / Representative annotation below 0.1%
AT1G32080.1	657	4	4	2	4	5	4	4	3	2	3	5	3	2	2	3	470	463	451	431	420	597	591	26S proteasome non-ATPase regulatory subunit 13 homolog B [0.326] | Pentatricopeptide repeat (PPR) superfamily protein [0.302] | Antiholin-like protein LrgB [0.140] | Plastidal glycolate/glycerate translocator 1, chloroplastic [0.140] | 26S proteasome non-ATPase regulatory subunit 13 homolog A [0.070] | Holin-like protein CidB [0.023]	PCI (PF01399) [0.349] | LrgB (PF04172) [0.302] | PPR_2 (PF13041) [0.302] | PPR_3 (PF13812) [0.163] | PPR (PF01535) [0.140] | PPR_1 (PF12854) [0.070] | CTP_transf_2 (PF01467) [0.023] | Nop53 (PF07767) [0.023] | RNA_pol_Rpb8 (PF03870) [0.023]	Proteasome component (PCI) domain (IPR000717) [0.349] | Pentatricopeptide repeat (IPR002885) [0.302] | CidB/LrgB family (IPR007300) [0.302] | RNA polymerase, Rpb8 (IPR005570) [0.023] | Cytidyltransferase-like domain (IPR004821) [0.023] | P60-like (IPR011687) [0.023]	protein binding (GO:0005515) [0.349] | catalytic activity (GO:0003824) [0.023]	transcription, DNA-templated (GO:0006351) [0.023] | biosynthetic process (GO:0009058) [0.023]	NULL / Representative annotation below 0.1%
AT1G32520.1	2775	2	2	1	2	2	2	2	2	1	1	3	2	20	26	18	17	12	12	15	14	14	11	aluminum-activated, malate transporter 12 [0.591]	ALMT (PF11744) [0.591] | TLD (PF07534) [0.364] | DUF3537 (PF12056) [0.045]	Aluminum-activated malate transporter (IPR020966) [0.591] | TLDc (IPR006571) [0.364] | Protein of unknown function DUF3537 (IPR021924) [0.045]	NULL / Representative annotation below 0.1%	malate transport (GO:0015743) [0.591]	NULL / Representative annotation below 0.1%
AT1G32730.1	6150	1	1	1	1	1	2	2	1	1	1	1	1	SINGLETON	SINGLETON	SINGLETON	SINGLETON	SINGLETON	SINGLETON	SINGLETON	SINGLETON	SINGLETON	SINGLETON	Unkown protein / Representative AHRD below 0.1%	DUF702 (PF05142) [0.143]	Protein of unknown function DUF702 (IPR007818) [0.143]	NULL / Representative annotation below 0.1%	NULL / Representative annotation below 0.1%	NULL / Representative annotation below 0.1%
AT1G32990.1	6203	1	1	1	1	2	1	2	1	1	1	1	1	329	1339	2075	2236	2538	2749	2921	3053	3162	3238	50S ribosomal protein L11 [1.000]	Ribosomal_L11 (PF00298) [1.000] | Ribosomal_L11_N (PF03946) [1.000]	Ribosomal protein L11, C-terminal (IPR020783) [1.000] | Ribosomal protein L11, N-terminal (IPR020784) [1.000]	structural constituent of ribosome (GO:0003735) [1.000]	translation (GO:0006412) [1.000]	ribosome (GO:0005840) [1.000]
AT1G33400.1	8998	1	1	1	1	1	1	1	0	1	1	2	1	15	23	25	49	320	310	295	289	285	278	Tetratricopeptide repeat (TPR)-like superfamily protein [0.833] | SET and MYND domain-containing protein 4 [0.167]	TPR_11 (PF13414) [0.750] | SET (PF00856) [0.583] | TPR_1 (PF00515) [0.250] | zf-MYND (PF01753) [0.167] | TPR_2 (PF07719) [0.083]	SET domain (IPR001214) [0.583] | Tetratricopeptide TPR1 (IPR001440) [0.250] | Zinc finger, MYND-type (IPR002893) [0.167] | Tetratricopeptide TPR2 (IPR013105) [0.083]	protein binding (GO:0005515) [0.667]	NULL / Representative annotation below 0.1%	NULL / Representative annotation below 0.1%
AT1G33410.1	4048	1	1	1	1	1	3	2	3	2	1	1	1	110	435	418	426	414	1834	1376	1394	1402	1413	SUPPRESSOR OF AUXIN RESISTANCE1 [0.722] | Nuclear pore complex protein Nup160 [0.222]	Nup160 (PF11715) [0.556]	Nucleoporin Nup120/160 (IPR021717) [0.556]	NULL / Representative annotation below 0.1%	NULL / Representative annotation below 0.1%	NULL / Representative annotation below 0.1%
AT1G34130.1	704	3	4	6	4	4	5	2	4	2	2	3	2	15	23	25	49	47	46	42	43	39	39	Dolichyl-diphosphooligosaccharide--protein glycosyltransferase subunit STT3A [0.780] | ankyrin repeat family protein [0.195] | Dolichyl-diphosphooligosaccharide--protein glycosyltransferase subunit STT3B [0.024]	STT3 (PF02516) [0.805] | Ank_2 (PF12796) [0.220] | TPR_11 (PF13414) [0.122] | TPR_2 (PF07719) [0.073] | Ank_5 (PF13857) [0.049] | TPR_1 (PF00515) [0.049]	Oligosaccharyl transferase, STT3 subunit (IPR003674) [0.805] | Ankyrin repeat-containing domain (IPR020683) [0.220] | Tetratricopeptide TPR2 (IPR013105) [0.073] | Tetratricopeptide TPR1 (IPR001440) [0.049]	oligosaccharyl transferase activity (GO:0004576) [0.805] | protein binding (GO:0005515) [0.049]	protein glycosylation (GO:0006486) [0.805]	membrane (GO:0016020) [0.805]
AT1G34150.1	9717	1	1	1	1	1	1	1	0	1	1	1	1	105	560	559	584	690	704	883	876	854	858	tRNA pseudouridine(38/39) synthase [1.000]	PseudoU_synth_1 (PF01416) [1.000] | NOP5NT (PF08156) [0.091]	Pseudouridine synthase I, TruA, alpha/beta domain (IPR020097) [1.000] | NOP5, N-terminal (IPR012974) [0.091]	RNA binding (GO:0003723) [1.000] | pseudouridine synthase activity (GO:0009982) [1.000]	pseudouridine synthesis (GO:0001522) [1.000] | RNA modification (GO:0009451) [1.000]	NULL / Representative annotation below 0.1%
AT1G34220.1	5268	1	1	1	1	1	1	2	2	1	1	2	1	18	49	52	28	63	72	65	70	65	61	Regulator of Vps4 activity in the MVB pathway protein [1.000]	Ist1 (PF03398) [1.000]	Domain of unknown function DUF292, eukaryotic (IPR005061) [1.000]	NULL / Representative annotation below 0.1%	NULL / Representative annotation below 0.1%	NULL / Representative annotation below 0.1%
AT1G42480.1	10371	1	1	1	1	1	0	1	2	0	1	0	1	289	30	1478	1554	1673	1756	1327	1339	1342	1348	Unkown protein / Representative AHRD below 0.1%	DUF3456 (PF11938) [1.000]	Domain of unknown function DUF3456 (IPR021852) [1.000]	NULL / Representative annotation below 0.1%	NULL / Representative annotation below 0.1%	NULL / Representative annotation below 0.1%
AT1G43860.1	7692	1	1	1	1	1	2	1	1	1	1	1	1	469	788	816	2507	2837	3066	3262	3401	3529	3615	Ribosome maturation protein SBDS [0.923] | sequence-specific DNA binding transcription factors [0.077]	SBDS_C (PF09377) [1.000] | SBDS (PF01172) [0.923]	Ribosome maturation protein SBDS, C-terminal (IPR018978) [1.000] | Ribosome maturation protein SBDS, N-terminal (IPR019783) [0.923]	NULL / Representative annotation below 0.1%	ribosome biogenesis (GO:0042254) [1.000]	NULL / Representative annotation below 0.1%
AT1G44900.1	5501	1	1	1	1	1	2	2	2	1	1	1	1	59	354	420	428	415	405	385	379	370	364	DNA replication licensing factor mcm2 [1.000]	MCM (PF00493) [1.000] | MCM2_N (PF12619) [0.933] | MCM_N (PF14551) [0.867] | RVT_1 (PF00078) [0.067] | zf-RVT (PF13966) [0.067]	Mini-chromosome maintenance, DNA-dependent ATPase (IPR001208) [1.000] | DNA replication licensing factor Mcm2 (IPR008045) [0.933] | MCM N-terminal domain (IPR027925) [0.867] | Reverse transcriptase domain (IPR000477) [0.067] | Reverse transcriptase zinc-binding domain (IPR026960) [0.067]	ATP binding (GO:0005524) [1.000] | DNA binding (GO:0003677) [1.000] | DNA helicase activity (GO:0003678) [0.933] | RNA binding (GO:0003723) [0.067] | RNA-directed DNA polymerase activity (GO:0003964) [0.067]	DNA replication (GO:0006260) [1.000] | DNA replication initiation (GO:0006270) [0.933] | RNA-dependent DNA replication (GO:0006278) [0.067]	MCM complex (GO:0042555) [0.933] | nucleus (GO:0005634) [0.933]
AT1G44920.1	10887	1	1	0	1	0	1	1	1	1	1	1	1	SINGLETON	SINGLETON	SINGLETON	SINGLETON	SINGLETON	SINGLETON	SINGLETON	SINGLETON	SINGLETON	SINGLETON	Unkown protein / Representative AHRD below 0.1%	DUF3054 (PF11255) [1.000]	Protein of unknown function DUF3054 (IPR021414) [1.000]	NULL / Representative annotation below 0.1%	NULL / Representative annotation below 0.1%	NULL / Representative annotation below 0.1%
AT1G44960.1	2979	2	2	1	2	2	1	1	3	1	2	2	2	85	97	85	69	46	58	55	101	100	99	SNARE associated Golgi protein family [0.333] | Germin-like protein 11-1 [0.286] | TVP38/TMEM64 family membrane protein slr0305 [0.190] | RmlC-like cupins superfamily protein [0.095] | germin-like protein 2 [0.048] | germin-like protein 9 [0.048]	SNARE_assoc (PF09335) [0.571] | Cupin_1 (PF00190) [0.429]	SNARE associated Golgi protein (IPR015414) [0.571] | Cupin 1 (IPR006045) [0.429]	nutrient reservoir activity (GO:0045735) [0.429]	NULL / Representative annotation below 0.1%	NULL / Representative annotation below 0.1%
AT1G45110.1	10024	1	1	1	1	1	1	1	0	1	1	1	1	SINGLETON	SINGLETON	SINGLETON	SINGLETON	SINGLETON	SINGLETON	SINGLETON	SINGLETON	SINGLETON	SINGLETON	Ribosomal RNA small subunit methyltransferase I [1.000]	TP_methylase (PF00590) [1.000]	Tetrapyrrole methylase (IPR000878) [1.000]	methyltransferase activity (GO:0008168) [1.000]	metabolic process (GO:0008152) [1.000]	NULL / Representative annotation below 0.1%
AT1G45150.1	9103	1	1	1	1	1	1	1	2	1	1	0	1	212	1951	2310	2492	2822	3051	3244	3383	3511	3596	Unkown protein / Representative AHRD below 0.1%	DUF4091 (PF13320) [0.750]	Domain of unknown function DUF4091 (IPR025150) [0.750]	NULL / Representative annotation below 0.1%	NULL / Representative annotation below 0.1%	NULL / Representative annotation below 0.1%
AT1G45474.1	10882	1	1	0	1	1	1	1	0	1	1	1	1	236	252	223	210	202	203	196	188	187	186	Chlorophyll a-b binding protein 4, chloroplastic [0.500] | Chlorophyll a-b binding protein P4, chloroplastic [0.400] | Chlorophyll a-b binding protein 7, chloroplastic [0.100]	Chloroa_b-bind (PF00504) [1.000]	Chlorophyll A-B binding protein (IPR022796) [1.000]	NULL / Representative annotation below 0.1%	NULL / Representative annotation below 0.1%	NULL / Representative annotation below 0.1%
AT1G47750.1	7537	1	1	1	1	1	1	1	1	1	2	1	1	252	361	329	387	887	904	894	890	868	870	Peroxisomal membrane protein 11-3 [1.000]	PEX11 (PF05648) [0.923]	Peroxisomal biogenesis factor 11 (IPR008733) [0.923]	NULL / Representative annotation below 0.1%	peroxisome fission (GO:0016559) [0.923]	integral component of peroxisomal membrane (GO:0005779) [0.923]
AT1G48050.1	9639	0	1	1	1	1	1	1	0	1	2	1	1	524	922	560	585	863	874	1329	1341	SINGLETON	SINGLETON	ATP-dependent DNA helicase 2 subunit KU80 [0.727] | ATP-dependent DNA helicase II subunit 2 [0.273]	Ku (PF02735) [1.000] | Ku_C (PF03730) [0.909] | Ku_N (PF03731) [0.909] | Ku_PK_bind (PF08785) [0.818]	Ku70/Ku80 beta-barrel domain (IPR006164) [1.000] | Ku70/Ku80 C-terminal arm (IPR005160) [0.909] | Ku70/Ku80, N-terminal alpha/beta (IPR005161) [0.909] | Ku, C-terminal (IPR014893) [0.818]	DNA binding (GO:0003677) [1.000] | ATP-dependent DNA helicase activity (GO:0004003) [0.909] | hydrolase activity, acting on acid anhydrides (GO:0016817) [0.818]	double-strand break repair via nonhomologous end joining (GO:0006303) [1.000]	NULL / Representative annotation below 0.1%
AT1G48310.1	9430	0	1	1	1	1	0	2	1	1	1	1	1	667	18	10	10	769	774	774	763	1251	1255	SWI/SNF-related matrix-associated actin-dependent regulator of chromatin subfamily A-like protein 1 [0.636] | chromatin remodeling 5 [0.273] | Receptor homology region, transmembrane domain- and RING domain-containing protein 1 [0.091]	SNF2_N (PF00176) [1.000] | Helicase_C (PF00271) [0.909] | Glyco_hydro_38C (PF07748) [0.091] | Dirigent (PF03018) [0.091]	SNF2-related (IPR000330) [1.000] | Helicase, C-terminal (IPR001650) [0.909] | Plant disease resistance response protein (IPR004265) [0.091] | Glycosyl hydrolase family 38, C-terminal (IPR011682) [0.091]	ATP binding (GO:0005524) [1.000] | DNA binding (GO:0003677) [1.000] | nucleic acid binding (GO:0003676) [0.909] | helicase activity (GO:0004386) [0.909] | mannosidase activity (GO:0015923) [0.091]	mannose metabolic process (GO:0006013) [0.091]	NULL / Representative annotation below 0.1%
AT1G48360.2	7978	1	2	1	1	1	1	1	1	1	1	0	1	50	214	111	905	749	944	1212	1210	1202	1201	Fanconi-associated nuclease 1 homolog [0.917] | zinc ion binding;nucleic acid binding;hydrolases, acting on acid anhydrides, in phosphorus-containing anhydrides [0.083]	VRR_NUC (PF08774) [0.917] | HIRAN (PF08797) [0.750]	VRR-NUC domain (IPR014883) [0.917] | HIP116, Rad5p N-terminal (IPR014905) [0.750]	hydrolase activity, acting on ester bonds (GO:0016788) [0.917] | hydrolase activity, acting on acid anhydrides, in phosphorus-containing anhydrides (GO:0016818) [0.750] | nucleic acid binding (GO:0003676) [0.750] | zinc ion binding (GO:0008270) [0.750]	NULL / Representative annotation below 0.1%	NULL / Representative annotation below 0.1%
AT1G48950.1	5619	1	1	1	1	1	2	2	1	1	2	1	1	66	84	228	220	356	350	334	329	434	429	Nuclear-interacting partner of ALK [0.667] | C3HC zinc finger-like [0.333]	zf-C3HC (PF07967) [0.800]	Zinc finger, C3HC-like (IPR012935) [0.800]	zinc ion binding (GO:0008270) [0.800]	NULL / Representative annotation below 0.1%	nucleus (GO:0005634) [0.800]
AT1G49040.1	5726	1	1	2	1	1	2	1	2	1	1	1	1	22	16	26	34	62	103	131	135	144	177	stomatal cytokinesis defective / SCD1 protein (SCD1) [0.667] | WD repeat-containing protein 5B [0.067] | WD-40 repeat family protein [0.067] | Transducin/WD40 repeat-like superfamily protein [0.067] | DENN domain-containing protein 5A [0.067] | DENN domain-containing protein 5B [0.067]	DENN (PF02141) [0.733] | WD40 (PF00400) [0.733] | dDENN (PF03455) [0.667] | uDENN (PF03456) [0.600] | SBF2 (PF12335) [0.067]	WD40 repeat (IPR001680) [0.733] | DENN domain (IPR001194) [0.733] | dDENN domain (IPR005112) [0.667] | uDENN domain (IPR005113) [0.600] | Myotubularin protein (IPR022096) [0.067]	protein binding (GO:0005515) [0.733]	NULL / Representative annotation below 0.1%	NULL / Representative annotation below 0.1%
AT1G49170.1	9990	1	1	1	1	1	0	1	1	1	1	1	1	368	2	3	1	1	2	2	59	68	122	UPF0235 protein C15orf40 homolog [0.727] | UPF0235 protein C15orf40 [0.091]	DUF167 (PF02594) [1.000]	Protein of unknown function DUF167 (IPR003746) [1.000]	NULL / Representative annotation below 0.1%	NULL / Representative annotation below 0.1%	NULL / Representative annotation below 0.1%
AT1G49590.1	10253	1	1	0	1	1	1	1	1	1	1	1	1	553	923	985	1022	1070	2121	2204	2258	2304	2334	C2H2 and C2HC zinc fingers superfamily protein [1.000]	zf-U1 (PF06220) [0.909]	Zinc finger, U1-C type (IPR013085) [0.909]	zinc ion binding (GO:0008270) [0.909]	NULL / Representative annotation below 0.1%	NULL / Representative annotation below 0.1%
AT1G49870.1	7090	1	1	1	1	1	1	2	1	1	1	1	1	7	3	2	15	14	10	14	18	226	171	Unkown protein / Representative AHRD below 0.1%	NULL / Representative annotation below 0.1%	NULL / Representative annotation below 0.1%	NULL / Representative annotation below 0.1%	NULL / Representative annotation below 0.1%	NULL / Representative annotation below 0.1%
AT1G50020.1	7639	1	1	1	1	0	1	2	1	2	2	0	1	SINGLETON	SINGLETON	SINGLETON	SINGLETON	SINGLETON	SINGLETON	SINGLETON	SINGLETON	SINGLETON	SINGLETON	Unkown protein / Representative AHRD below 0.1%	NULL / Representative annotation below 0.1%	NULL / Representative annotation below 0.1%	NULL / Representative annotation below 0.1%	NULL / Representative annotation below 0.1%	NULL / Representative annotation below 0.1%
AT1G50480.1	7178	1	1	1	1	1	1	1	1	1	1	2	1	SINGLETON	SINGLETON	SINGLETON	SINGLETON	SINGLETON	SINGLETON	SINGLETON	SINGLETON	SINGLETON	SINGLETON	C-1-tetrahydrofolate synthase, cytoplasmic [0.846] | Formate--tetrahydrofolate ligase [0.154]	FTHFS (PF01268) [1.000]	Formate-tetrahydrofolate ligase, FTHFS (IPR000559) [1.000]	ATP binding (GO:0005524) [1.000] | formate-tetrahydrofolate ligase activity (GO:0004329) [1.000]	folic acid-containing compound biosynthetic process (GO:0009396) [1.000]	NULL / Representative annotation below 0.1%
AT1G50575.1	9778	1	1	1	1	1	0	1	1	1	1	1	1	31	343	308	307	302	296	282	279	274	269	Putative lysine decarboxylase family protein [1.000]	Lysine_decarbox (PF03641) [1.000]	Cytokinin riboside 5'-monophosphate phosphoribohydrolase LOG (IPR005269) [1.000]	NULL / Representative annotation below 0.1%	NULL / Representative annotation below 0.1%	NULL / Representative annotation below 0.1%
AT1G50710.1	8247	1	1	0	1	1	1	1	1	1	1	2	1	SINGLETON	SINGLETON	SINGLETON	SINGLETON	SINGLETON	SINGLETON	SINGLETON	SINGLETON	SINGLETON	SINGLETON	Unkown protein / Representative AHRD below 0.1%	HAUS4 (PF14735) [1.000]	NULL / Representative annotation below 0.1%	NULL / Representative annotation below 0.1%	NULL / Representative annotation below 0.1%	NULL / Representative annotation below 0.1%
AT1G51100.1	10015	1	1	1	1	1	1	0	1	1	1	1	1	SINGLETON	SINGLETON	SINGLETON	SINGLETON	SINGLETON	SINGLETON	SINGLETON	SINGLETON	SINGLETON	SINGLETON	Unkown protein / Representative AHRD below 0.1%	NULL / Representative annotation below 0.1%	NULL / Representative annotation below 0.1%	NULL / Representative annotation below 0.1%	NULL / Representative annotation below 0.1%	NULL / Representative annotation below 0.1%
AT1G51110.1	9713	1	1	1	1	1	1	1	1	0	1	1	1	52	165	424	431	420	411	815	803	779	778	Plastid-lipid associated protein PAP / fibrillin family protein [1.000]	PAP_fibrillin (PF04755) [1.000]	Plastid lipid-associated protein/fibrillin conserved domain (IPR006843) [1.000]	structural molecule activity (GO:0005198) [1.000]	NULL / Representative annotation below 0.1%	chloroplast (GO:0009507) [1.000]
AT1G51550.1	7439	1	1	1	1	1	2	1	1	1	1	1	1	59	190	162	2186	2479	2684	2852	1525	1537	3155	Galactose oxidase/kelch repeat superfamily protein [0.846] | Kelch repeat-containing protein 1 [0.154]	Kelch_4 (PF13418) [0.846] | Kelch_3 (PF13415) [0.538] | F-box (PF00646) [0.231] | Kelch_5 (PF13854) [0.231] | F-box-like (PF12937) [0.077]	F-box domain (IPR001810) [0.231]	protein binding (GO:0005515) [0.231]	NULL / Representative annotation below 0.1%	NULL / Representative annotation below 0.1%
AT1G51610.1	1311	3	2	1	2	3	3	4	3	4	2	2	2	276	448	437	444	841	1080	1072	1060	1046	1050	Double Clp-N motif-containing P-loop nucleoside triphosphate hydrolases superfamily protein [0.677] | Zinc transporter 9 [0.323]	Clp_N (PF02861) [0.419] | Cation_efflux (PF01545) [0.290] | AAA_2 (PF07724) [0.032] | Ammonium_transp (PF00909) [0.032]	Clp, N-terminal (IPR004176) [0.419] | Cation efflux protein (IPR002524) [0.290] | Ammonium transporter AmtB-like domain (IPR024041) [0.032] | ATPase, AAA-2 (IPR013093) [0.032]	cation transmembrane transporter activity (GO:0008324) [0.290] | ATP binding (GO:0005524) [0.032] | ammonium transmembrane transporter activity (GO:0008519) [0.032]	protein metabolic process (GO:0019538) [0.419] | cation transport (GO:0006812) [0.290] | transmembrane transport (GO:0055085) [0.290] | ammonium transport (GO:0015696) [0.032]	integral component of membrane (GO:0016021) [0.290] | membrane (GO:0016020) [0.032]
AT1G51730.1	10189	1	1	0	1	1	1	1	1	1	1	1	1	504	856	887	2	396	2244	2336	2397	2456	2485	RWD domain-containing protein 1 [1.000]	RWD (PF05773) [0.909]	RWD domain (IPR006575) [0.909]	protein binding (GO:0005515) [0.909]	NULL / Representative annotation below 0.1%	NULL / Representative annotation below 0.1%
AT1G52155.1	6187	2	1	1	1	1	1	2	1	1	1	1	1	14	79	528	551	554	556	542	529	518	507	ubiquitin-conjugating enzyme 25 [0.071] | Leucine-rich repeat receptor-like protein kinase family protein [0.071]	Lung_7-TM_R (PF06814) [0.143] | LysM (PF01476) [0.071] | UQ_con (PF00179) [0.071]	Transmembrane receptor, eukaryota (IPR009637) [0.143] | Ubiquitin-conjugating enzyme, E2 (IPR000608) [0.071] | LysM domain (IPR018392) [0.071]	acid-amino acid ligase activity (GO:0016881) [0.071]	cell wall macromolecule catabolic process (GO:0016998) [0.071]	integral component of membrane (GO:0016021) [0.143]
AT1G52510.1	10720	1	1	1	1	1	0	0	1	1	1	1	1	63	295	293	291	289	1939	2009	2060	2092	2118	Haloalkane dehalogenase [0.500] | alpha/beta-Hydrolases superfamily protein [0.300] | Haloalkane dehalogenase 2 [0.200]	Abhydrolase_6 (PF12697) [0.900]	NULL / Representative annotation below 0.1%	NULL / Representative annotation below 0.1%	NULL / Representative annotation below 0.1%	NULL / Representative annotation below 0.1%
AT1G53520.1	5141	1	1	2	1	2	1	1	1	1	1	1	2	348	718	751	774	1625	1696	1727	1761	1783	1798	Chalcone--flavonone isomerase [0.333] | Chalcone--flavonone isomerase 1B-1 [0.267] | Fatty-acid-binding protein 3 [0.133] | Chalcone--flavonone isomerase B [0.067] | Chalcone--flavonone isomerase 2-B [0.067] | Chalcone-flavanone isomerase family protein [0.067]	Chalcone (PF02431) [0.933]	Chalcone isomerase (IPR016087) [0.933]	intramolecular lyase activity (GO:0016872) [0.933]	NULL / Representative annotation below 0.1%	NULL / Representative annotation below 0.1%
AT1G53710.1	7747	1	1	1	1	1	2	2	1	1	1	0	1	253	772	800	829	1313	1364	1381	1399	1407	1417	Calcineurin-like metallo-phosphoesterase superfamily protein [0.462] | Metallophosphoesterase 1 [0.308] | Metallophosphoesterase 1 homolog [0.231]	Metallophos (PF00149) [0.769] | DUF4283 (PF14111) [0.077]	Phosphoesterase domain (IPR004843) [0.769] | Domain of unknown function DUF4283 (IPR025558) [0.077]	hydrolase activity (GO:0016787) [0.769]	NULL / Representative annotation below 0.1%	NULL / Representative annotation below 0.1%
AT1G54780.1	7126	1	1	1	1	1	1	1	1	1	1	2	1	SINGLETON	SINGLETON	SINGLETON	SINGLETON	SINGLETON	SINGLETON	SINGLETON	SINGLETON	SINGLETON	SINGLETON	UPF0603 protein OsI_019212, chloroplastic [0.692] | UPF0603 protein At1g54780, chloroplastic [0.308]	TPM (PF04536) [1.000]	TPM domain (IPR007621) [1.000]	NULL / Representative annotation below 0.1%	NULL / Representative annotation below 0.1%	NULL / Representative annotation below 0.1%
AT1G55000.1	6193	1	1	0	1	1	1	2	2	1	1	2	1	5	482	554	576	576	489	477	1368	1376	1385	peptidoglycan-binding LysM domain-containing protein [1.000]	F-box-like (PF12937) [0.643] | LysM (PF01476) [0.643] | F-box (PF00646) [0.214]	LysM domain (IPR018392) [0.643] | F-box domain (IPR001810) [0.214]	protein binding (GO:0005515) [0.214]	cell wall macromolecule catabolic process (GO:0016998) [0.643]	NULL / Representative annotation below 0.1%
AT1G55280.1	5065	1	1	2	3	1	1	1	1	1	1	1	1	6	1172	949	987	1028	1059	1051	819	2210	2238	Lipase/lipooxygenase, PLAT/LH2 family protein [1.000]	NULL / Representative annotation below 0.1%	NULL / Representative annotation below 0.1%	NULL / Representative annotation below 0.1%	NULL / Representative annotation below 0.1%	NULL / Representative annotation below 0.1%
AT1G55480.1	7580	1	1	1	1	1	1	1	2	1	1	1	1	397	1419	1607	1697	1855	1960	2032	2081	2119	2145	protein containing PDZ domain, a K-box domain, and a TPR region [1.000]	TPR_16 (PF13432) [0.538]	NULL / Representative annotation below 0.1%	NULL / Representative annotation below 0.1%	NULL / Representative annotation below 0.1%	NULL / Representative annotation below 0.1%
AT1G55870.1	810	4	4	3	5	5	4	3	2	2	2	3	2	50	610	618	641	767	772	772	761	740	738	Indole-3-glycerol phosphate synthase [0.692] | Poly(A)-specific ribonuclease PARN [0.308]	IGPS (PF00218) [0.692] | CAF1 (PF04857) [0.333] | DBD_Tnp_Mut (PF03108) [0.026] | GTP_EFTU (PF00009) [0.026]	Indole-3-glycerol phosphate synthase (IPR013798) [0.692] | Ribonuclease CAF1 (IPR006941) [0.333] | Transposase, MuDR, plant (IPR004332) [0.026] | Elongation factor, GTP-binding domain (IPR000795) [0.026]	indole-3-glycerol-phosphate synthase activity (GO:0004425) [0.692] | GTPase activity (GO:0003924) [0.026] | GTP binding (GO:0005525) [0.026]	NULL / Representative annotation below 0.1%	nucleus (GO:0005634) [0.333]
AT1G55880.1	10198	1	1	0	1	1	1	1	1	1	1	1	1	158	325	331	437	427	418	392	384	376	369	Cysteine synthase 2 [1.000]	PALP (PF00291) [1.000]	Tryptophan synthase beta subunit-like PLP-dependent enzymes superfamily (IPR001926) [1.000]	NULL / Representative annotation below 0.1%	NULL / Representative annotation below 0.1%	NULL / Representative annotation below 0.1%
AT1G56000.1	2787	2	2	2	2	2	2	2	2	2	2	1	1	4	22	16	20	2371	2555	2712	2822	2915	2980	FAD/NAD(P)-binding oxidoreductase family protein [0.455] | DNAJ heat shock N-terminal domain-containing protein [0.136] | DnaJ homolog subfamily C member 14 [0.136] | DnaJ homolog subfamily C member 18 [0.091] | DnaJ homolog subfamily C member 5B [0.091] | DnaJ homolog subfamily C member 16 [0.045]	DUF3752 (PF12572) [0.409] | NAD_binding_8 (PF13450) [0.409] | DnaJ (PF00226) [0.364]	Protein of unknown function DUF3752 (IPR022226) [0.409] | DnaJ domain (IPR001623) [0.364]	NULL / Representative annotation below 0.1%	NULL / Representative annotation below 0.1%	NULL / Representative annotation below 0.1%
AT1G56050.1	7429	1	1	1	1	1	2	1	1	1	1	1	1	4	565	565	589	1335	1931	2002	2049	2082	2108	Ribosome-binding ATPase YchF [1.000]	MMR_HSR1 (PF01926) [1.000] | YchF-GTPase_C (PF06071) [0.846] | Auxin_inducible (PF02519) [0.077]	GTP binding domain (IPR006073) [1.000] | Domain of unknown function DUF933 (IPR013029) [0.846] | Auxin-induced protein, ARG7 (IPR003676) [0.077]	GTP binding (GO:0005525) [1.000]	NULL / Representative annotation below 0.1%	NULL / Representative annotation below 0.1%
AT1G56230.1	7437	1	1	1	1	1	2	1	1	1	1	1	1	371	1036	1134	1175	1233	1284	2981	3113	3233	3310	Unkown protein / Representative AHRD below 0.1%	DUF1399 (PF07173) [1.000]	Protein of unknown function DUF1399 (IPR009836) [1.000]	NULL / Representative annotation below 0.1%	NULL / Representative annotation below 0.1%	NULL / Representative annotation below 0.1%
AT1G56260.1	8368	0	1	2	1	1	2	1	0	1	1	1	1	38	31	22	22	25	54	62	60	55	53	Unkown protein / Representative AHRD below 0.1%	Ten1_2 (PF15490) [0.917]	NULL / Representative annotation below 0.1%	NULL / Representative annotation below 0.1%	NULL / Representative annotation below 0.1%	NULL / Representative annotation below 0.1%
AT1G56350.1	7493	1	1	1	2	1	1	1	1	1	1	1	1	112	108	103	100	95	93	86	83	83	81	Peptide chain release factor 2 [1.000]	RF-1 (PF00472) [1.000] | PCRF (PF03462) [1.000]	Peptide chain release factor class I/class II (IPR000352) [1.000] | Peptide chain release factor (IPR005139) [1.000]	translation release factor activity (GO:0003747) [1.000] | translation release factor activity, codon specific (GO:0016149) [1.000]	translational termination (GO:0006415) [1.000]	cytoplasm (GO:0005737) [1.000]
AT1G56500.1	4520	1	1	1	1	1	2	2	3	2	1	1	1	185	378	405	474	468	454	436	423	417	517	haloacid dehalogenase-like hydrolase family protein [0.647] | NHL repeat-containing protein 2 [0.235] | Haloacid dehalogenase-like hydrolase domain-containing protein [0.059] | E3 ubiquitin-protein ligase TRIM71 [0.059]	HAD_2 (PF13419) [0.647] | NHL (PF01436) [0.529] | Thioredoxin_8 (PF13905) [0.471]	HAD-like domain (IPR023214) [0.647] | NHL repeat (IPR001258) [0.529]	protein binding (GO:0005515) [0.529]	NULL / Representative annotation below 0.1%	NULL / Representative annotation below 0.1%
AT1G59600.1	7641	1	1	1	1	1	2	1	1	1	1	1	1	SINGLETON	SINGLETON	SINGLETON	SINGLETON	SINGLETON	SINGLETON	SINGLETON	SINGLETON	SINGLETON	SINGLETON	ZCW7 [0.846] | A-kinase anchor protein 17B [0.077] | A-kinase anchor protein 17A [0.077]	NULL / Representative annotation below 0.1%	NULL / Representative annotation below 0.1%	NULL / Representative annotation below 0.1%	NULL / Representative annotation below 0.1%	NULL / Representative annotation below 0.1%
AT1G59840.1	10744	1	1	1	1	1	1	1	0	0	1	1	1	1	129	2033	2191	2486	2690	2858	2984	3089	3164	cofactor assembly of complex C [1.000]	DUF2930 (PF11152) [1.000]	Protein of unknown function DUF2930 (IPR021325) [1.000]	NULL / Representative annotation below 0.1%	NULL / Representative annotation below 0.1%	NULL / Representative annotation below 0.1%
AT1G59990.1	728	2	3	1	4	3	3	3	1	3	7	5	6	8	37	40	42	35	32	33	31	29	30	Gibberellin-regulated family protein [0.707] | DEAD-box ATP-dependent RNA helicase 22 [0.268] | GAST1 protein homolog 3 [0.024]	GASA (PF02704) [0.780] | DEAD (PF00270) [0.268] | Helicase_C (PF00271) [0.268]	Gibberellin regulated protein (IPR003854) [0.780] | DNA/RNA helicase, DEAD/DEAH box type, N-terminal (IPR011545) [0.268] | Helicase, C-terminal (IPR001650) [0.268]	ATP-dependent helicase activity (GO:0008026) [0.268] | ATP binding (GO:0005524) [0.268] | nucleic acid binding (GO:0003676) [0.268] | helicase activity (GO:0004386) [0.268]	NULL / Representative annotation below 0.1%	NULL / Representative annotation below 0.1%
AT1G60200.1	9363	0	1	1	1	1	0	1	2	1	1	1	1	10	388	1850	1967	2179	2312	2436	2509	2575	2614	RNA-binding protein 25 [0.909] | Cleavage stimulation factor subunit 2 [0.091]	PWI (PF01480) [1.000] | RRM_1 (PF00076) [0.909] | RRM_6 (PF14259) [0.091]	PWI domain (IPR002483) [1.000] | RNA recognition motif domain (IPR000504) [0.909]	nucleic acid binding (GO:0003676) [0.909]	mRNA processing (GO:0006397) [1.000]	NULL / Representative annotation below 0.1%
AT1G60600.2	6739	1	1	1	1	1	1	1	1	1	1	1	2	62	27	31	631	271	532	1308	601	494	488	UbiA prenyltransferase family protein [1.000]	UbiA (PF01040) [0.692]	UbiA prenyltransferase family (IPR000537) [0.692]	prenyltransferase activity (GO:0004659) [0.692]	NULL / Representative annotation below 0.1%	integral component of membrane (GO:0016021) [0.692]
AT1G60770.1	5921	1	1	1	1	1	2	1	2	1	1	1	1	2	2	3	1	1	777	2376	1725	1745	497	Pentatricopeptide repeat-containing protein [1.000]	PPR (PF01535) [1.000] | PPR_2 (PF13041) [0.786] | PPR_3 (PF13812) [0.071]	Pentatricopeptide repeat (IPR002885) [1.000]	NULL / Representative annotation below 0.1%	NULL / Representative annotation below 0.1%	NULL / Representative annotation below 0.1%
AT1G60995.1	4732	1	1	1	1	1	1	3	3	1	1	1	1	602	1194	1332	1386	1479	1538	1568	1592	1606	1614	Unkown protein / Representative AHRD below 0.1%	Membralin (PF09746) [0.625]	Membralin (IPR019144) [0.625]	NULL / Representative annotation below 0.1%	NULL / Representative annotation below 0.1%	NULL / Representative annotation below 0.1%
AT1G61690.1	5476	1	1	1	2	1	2	2	1	1	1	1	1	141	538	930	966	1318	1027	1017	1008	985	990	phosphoinositide binding [0.333] | RUN and FYVE domain-containing protein 1 [0.267] | Pleckstrin homology domain-containing family F member 2 [0.200] | RUN and FYVE domain-containing protein 2 [0.067] | Lateral signaling target protein 2 homolog [0.067] | Zinc finger FYVE domain-containing protein 21 [0.067]	FYVE (PF01363) [0.733] | TPR_4 (PF07721) [0.067]	FYVE zinc finger (IPR000306) [0.733] | Tetratricopeptide TPR-4 (IPR011717) [0.067]	metal ion binding (GO:0046872) [0.733] | identical protein binding (GO:0042802) [0.067]	NULL / Representative annotation below 0.1%	NULL / Representative annotation below 0.1%
AT1G61770.1	10251	1	1	0	1	1	1	1	1	1	1	1	1	4	22	16	20	36	26	28	27	24	29	DnaJ homolog subfamily C member 25 [0.818] | DnaJ homolog subfamily C member 10 [0.091] | Chaperone protein DnaJ [0.091]	DnaJ (PF00226) [1.000]	DnaJ domain (IPR001623) [1.000]	NULL / Representative annotation below 0.1%	NULL / Representative annotation below 0.1%	NULL / Representative annotation below 0.1%
AT1G62250.1	9903	1	1	1	1	1	1	1	1	1	1	0	1	SINGLETON	SINGLETON	SINGLETON	SINGLETON	SINGLETON	SINGLETON	SINGLETON	SINGLETON	SINGLETON	SINGLETON	Unkown protein / Representative AHRD below 0.1%	NULL / Representative annotation below 0.1%	NULL / Representative annotation below 0.1%	NULL / Representative annotation below 0.1%	NULL / Representative annotation below 0.1%	NULL / Representative annotation below 0.1%
AT1G62780.1	2788	2	2	2	2	2	2	2	0	2	2	2	2	30	217	262	303	301	294	425	599	590	584	UMP-CMP kinase [0.545]	ADK (PF00406) [0.545] | DUF4283 (PF14111) [0.045]	Domain of unknown function DUF4283 (IPR025558) [0.045]	NULL / Representative annotation below 0.1%	NULL / Representative annotation below 0.1%	NULL / Representative annotation below 0.1%
AT1G63160.1	10228	1	1	0	1	1	1	1	1	1	1	1	1	34	99	541	668	488	478	465	449	440	515	Replication factor C subunit 4 [0.455] | Replication factor C subunit 2 [0.455] | replication factor C subunit 3 [0.091]	AAA (PF00004) [1.000] | Rep_fac_C (PF08542) [0.818]	ATPase, AAA-type, core (IPR003959) [1.000] | Replication factor C, C-terminal domain (IPR013748) [0.818]	ATP binding (GO:0005524) [1.000]	NULL / Representative annotation below 0.1%	NULL / Representative annotation below 0.1%
AT1G63490.1	7411	1	1	1	2	1	2	2	1	0	1	0	1	4	629	368	366	1686	1771	1808	1846	1875	1894	Lysine-specific demethylase 5B [0.385] | Lysine-specific demethylase 5A [0.231] | Lysine-specific demethylase 7A [0.154] | Lysine-specific demethylase 5C [0.154] | Chromatin modification-related protein YNG2 [0.077]	PHD (PF00628) [0.923] | PLU-1 (PF08429) [0.769] | JmjC (PF02373) [0.692] | zf-C5HC2 (PF02928) [0.615] | JmjN (PF02375) [0.462] | ARID (PF01388) [0.462]	Zinc finger, PHD-finger (IPR019787) [0.923] | Lysine-specific demethylase-like domain (IPR013637) [0.769] | JmjC domain (IPR003347) [0.692] | Zinc finger, C5HC2-type (IPR004198) [0.615] | ARID/BRIGHT DNA-binding domain (IPR001606) [0.462] | Transcription factor jumonji, JmjN (IPR003349) [0.462]	protein binding (GO:0005515) [1.000] | oxidoreductase activity, acting on paired donors, with incorporation or reduction of molecular oxygen, 2-oxoglutarate as one donor, and incorporation of one atom each of oxygen into both donors (GO:0016706) [0.769] | DNA binding (GO:0003677) [0.462]	oxidation-reduction process (GO:0055114) [0.769]	nucleus (GO:0005634) [0.615] | intracellular (GO:0005622) [0.462]
AT1G63610.2	7791	1	1	1	1	1	1	2	1	1	1	1	1	629	1239	1383	1440	1534	1595	1623	1648	1661	1671	Unkown protein / Representative AHRD below 0.1%	DUF760 (PF05542) [1.000]	Protein of unknown function DUF760 (IPR008479) [1.000]	NULL / Representative annotation below 0.1%	NULL / Representative annotation below 0.1%	NULL / Representative annotation below 0.1%
AT1G63680.1	4713	1	1	1	1	1	1	4	2	1	1	1	1	129	98	77	76	65	63	60	54	1532	1540	UDP-N-acetylmuramoyl-L-alanyl-D-glutamate--2, 6-diaminopimelate ligase [1.000]	Mur_ligase_M (PF08245) [1.000] | Mur_ligase_C (PF02875) [0.938] | Mur_ligase (PF01225) [0.562] | DUF239 (PF03080) [0.062]	Mur ligase, central (IPR013221) [1.000] | Mur ligase, C-terminal (IPR004101) [0.938] | Mur ligase, N-terminal (IPR000713) [0.562] | Domain of unknown function DUF239 (IPR004314) [0.062]	ATP binding (GO:0005524) [1.000] | ligase activity (GO:0016874) [0.938]	biosynthetic process (GO:0009058) [1.000]	NULL / Representative annotation below 0.1%
AT1G63810.1	7419	1	1	1	1	1	2	2	0	1	1	1	1	SINGLETON	SINGLETON	SINGLETON	SINGLETON	SINGLETON	SINGLETON	SINGLETON	SINGLETON	SINGLETON	SINGLETON	Nucleolar protein 6 [1.000]	Nrap (PF03813) [1.000]	Nrap protein (IPR005554) [1.000]	NULL / Representative annotation below 0.1%	NULL / Representative annotation below 0.1%	NULL / Representative annotation below 0.1%
AT1G63970.1	7056	1	1	1	1	1	1	2	1	1	1	1	1	15	1982	2347	2531	2868	3096	3292	3431	3560	3646	2-C-methyl-D-erythritol 2,4-cyclodiphosphate synthase [1.000]	YgbB (PF02542) [1.000]	2-C-methyl-D-erythritol 2,4-cyclodiphosphate synthase (IPR003526) [1.000]	2-C-methyl-D-erythritol 2,4-cyclodiphosphate synthase activity (GO:0008685) [1.000]	terpenoid biosynthetic process (GO:0016114) [1.000]	NULL / Representative annotation below 0.1%
AT1G63990.1	10756	1	1	1	1	1	0	1	0	1	1	1	1	6	899	948	986	1027	1058	1050	1041	1021	1028	Type 2 DNA topoisomerase 6 subunit A [1.000]	TP6A_N (PF04406) [1.000] | zf-RING_2 (PF13639) [0.100]	Spo11/DNA topoisomerase VI, subunit A, N-terminal (IPR013049) [1.000] | Zinc finger, RING-type (IPR001841) [0.100]	ATP binding (GO:0005524) [1.000] | DNA binding (GO:0003677) [1.000] | catalytic activity (GO:0003824) [1.000] | protein binding (GO:0005515) [0.100] | zinc ion binding (GO:0008270) [0.100]	DNA metabolic process (GO:0006259) [1.000]	chromosome (GO:0005694) [1.000]
AT1G64350.1	6659	1	1	1	1	1	1	1	1	1	1	2	2	22	1284	1447	1516	304	247	255	417	413	403	Nucleoporin seh1 [0.286] | Nucleoporin seh1-B [0.214] | Nucleoporin SEH1 [0.214] | Nucleoporin seh1-A [0.214] | Protein transport protein sec13 [0.071]	WD40 (PF00400) [1.000]	WD40 repeat (IPR001680) [1.000]	protein binding (GO:0005515) [1.000]	NULL / Representative annotation below 0.1%	NULL / Representative annotation below 0.1%
AT1G64550.1	8233	1	1	1	1	1	1	1	0	1	1	2	1	19	54	653	672	670	686	684	666	651	794	ATP-binding cassette sub-family F member 3 [1.000]	ABC_tran (PF00005) [1.000] | ABC_tran_2 (PF12848) [0.917]	ABC transporter-like (IPR003439) [1.000]	ATP binding (GO:0005524) [1.000] | ATPase activity (GO:0016887) [1.000]	NULL / Representative annotation below 0.1%	NULL / Representative annotation below 0.1%
AT1G64880.1	6002	1	1	1	1	1	2	1	2	1	1	1	1	380	1182	1319	1373	1465	1524	1554	1578	1591	1598	30S ribosomal protein S5 [0.786] | Ribosomal protein S5 family protein [0.214]	Ribosomal_S5 (PF00333) [0.786] | Ribosomal_S5_C (PF03719) [0.714]	Ribosomal protein S5, N-terminal (IPR013810) [0.786] | Ribosomal protein S5, C-terminal (IPR005324) [0.714]	structural constituent of ribosome (GO:0003735) [0.857] | RNA binding (GO:0003723) [0.786]	translation (GO:0006412) [0.857]	ribosome (GO:0005840) [0.857]
AT1G64890.1	6347	1	1	1	1	1	2	1	1	1	1	2	1	170	173	149	1152	963	986	975	965	943	945	Major facilitator superfamily protein [1.000]	BT1 (PF03092) [1.000] | Chromo (PF00385) [0.071]	Biopterin transport-related protein BT1 (IPR004324) [1.000] | Chromo domain (IPR023780) [0.071]	NULL / Representative annotation below 0.1%	NULL / Representative annotation below 0.1%	NULL / Representative annotation below 0.1%
AT1G64960.1	5068	1	1	2	1	1	2	1	1	1	1	2	1	332	556	677	694	696	708	706	688	671	665	Condensin-2 complex subunit G2 [0.867] | ARM repeat superfamily protein [0.133]	Condensin2nSMC (PF12422) [0.800]	Condensin-2 complex subunit G2 (IPR024741) [0.800]	NULL / Representative annotation below 0.1%	NULL / Representative annotation below 0.1%	nucleus (GO:0005634) [0.800]
AT1G65070.2	10018	1	1	1	1	1	1	1	1	1	0	1	1	70	199	214	201	1932	2042	2122	2175	2219	2248	Endonuclease MutS2 [0.909] | DNA mismatch repair protein MutS, type 2 [0.091]	MutS_V (PF00488) [0.909] | Smr (PF01713) [0.818]	DNA mismatch repair protein MutS, C-terminal (IPR000432) [0.909] | Smr protein/MutS2 C-terminal (IPR002625) [0.818]	ATP binding (GO:0005524) [0.909] | mismatched DNA binding (GO:0030983) [0.909]	mismatch repair (GO:0006298) [0.909]	NULL / Representative annotation below 0.1%
AT1G65230.1	7296	1	1	1	1	1	2	1	1	1	1	1	1	30	77	102	110	278	2347	2482	2560	2631	2670	Uncharacterized conserved protein (DUF2358) [0.923] | thioredoxin F2 [0.077]	DUF2358 (PF10184) [0.692] | Thioredoxin (PF00085) [0.077]	Protein of unknown function DUF2358 (IPR018790) [0.692] | Thioredoxin domain (IPR013766) [0.077]	NULL / Representative annotation below 0.1%	cell redox homeostasis (GO:0045454) [0.077]	NULL / Representative annotation below 0.1%
AT1G65280.1	2787	2	2	2	2	2	2	2	2	2	2	1	1	4	22	16	20	2371	2555	2712	2822	2915	2980	FAD/NAD(P)-binding oxidoreductase family protein [0.455] | DNAJ heat shock N-terminal domain-containing protein [0.136] | DnaJ homolog subfamily C member 14 [0.136] | DnaJ homolog subfamily C member 18 [0.091] | DnaJ homolog subfamily C member 5B [0.091] | DnaJ homolog subfamily C member 16 [0.045]	DUF3752 (PF12572) [0.409] | NAD_binding_8 (PF13450) [0.409] | DnaJ (PF00226) [0.364]	Protein of unknown function DUF3752 (IPR022226) [0.409] | DnaJ domain (IPR001623) [0.364]	NULL / Representative annotation below 0.1%	NULL / Representative annotation below 0.1%	NULL / Representative annotation below 0.1%
AT1G66330.1	7647	1	1	2	1	1	1	1	1	1	1	1	1	7	3	2	2	561	157	139	158	177	173	senescence-associated family protein [1.000]	NULL / Representative annotation below 0.1%	NULL / Representative annotation below 0.1%	NULL / Representative annotation below 0.1%	NULL / Representative annotation below 0.1%	NULL / Representative annotation below 0.1%
AT1G66510.1	9758	1	1	1	1	1	1	1	0	1	1	1	1	256	1413	1600	1691	2443	2643	2808	2928	3029	3100	AAR2 protein family [1.000]	AAR2 (PF05282) [1.000] | Glyco_hydro_2_C (PF02836) [0.091]	A1 cistron-splicing factor, AAR2 (IPR007946) [1.000] | Glycoside hydrolase, family 2, TIM barrel (IPR006103) [0.091]	hydrolase activity, hydrolyzing O-glycosyl compounds (GO:0004553) [0.091]	carbohydrate metabolic process (GO:0005975) [0.091]	NULL / Representative annotation below 0.1%
AT1G66670.1	7776	1	1	1	1	1	1	1	1	1	1	2	1	108	230	260	252	241	244	234	231	223	216	ATP-dependent Clp protease proteolytic subunit 1 [0.923] | ATP-dependent Clp protease proteolytic subunit 2 [0.077]	CLP_protease (PF00574) [1.000]	Clp protease proteolytic subunit /Translocation-enhancing protein TepA (IPR023562) [1.000]	NULL / Representative annotation below 0.1%	NULL / Representative annotation below 0.1%	NULL / Representative annotation below 0.1%
AT1G67180.1	7498	1	1	1	2	1	1	1	1	1	1	1	1	196	937	122	116	110	101	102	2044	SINGLETON	SINGLETON	zinc finger (C3HC4-type RING finger) family protein / BRCT domain-containing protein [0.846] | RING/U-box protein [0.077] | RING finger protein 166 [0.077]	PTCB-BRCT (PF12738) [0.923] | zf-RING_2 (PF13639) [0.923]	BRCT domain (IPR001357) [0.923] | Zinc finger, RING-type (IPR001841) [0.923]	protein binding (GO:0005515) [0.923] | zinc ion binding (GO:0008270) [0.923]	NULL / Representative annotation below 0.1%	NULL / Representative annotation below 0.1%
AT1G67320.3	7347	1	1	1	1	1	2	1	1	1	1	1	1	SINGLETON	SINGLETON	SINGLETON	SINGLETON	SINGLETON	SINGLETON	SINGLETON	SINGLETON	SINGLETON	SINGLETON	DNA primase, large subunit family [1.000]	DNA_primase_lrg (PF04104) [0.923]	DNA primase large subunit, eukaryotic/archaeal (IPR007238) [0.923]	DNA primase activity (GO:0003896) [0.923]	DNA replication, synthesis of RNA primer (GO:0006269) [0.923]	NULL / Representative annotation below 0.1%
AT1G67500.2	7625	1	1	1	1	1	0	2	2	1	1	1	1	519	907	1251	1298	1392	1444	1474	1494	1507	1516	DNA polymerase delta catalytic subunit [0.923] | DNA polymerase zeta catalytic subunit [0.077]	DNA_pol_B (PF00136) [0.769] | DNA_pol_B_exo1 (PF03104) [0.692] | zf-C4pol (PF14260) [0.615]	DNA-directed DNA polymerase, family B, multifunctional domain (IPR006134) [0.769] | DNA-directed DNA polymerase, family B, exonuclease domain (IPR006133) [0.692] | C4-type zinc-finger of DNA polymerase delta (IPR025687) [0.615]	DNA-directed DNA polymerase activity (GO:0003887) [0.846] | DNA binding (GO:0003677) [0.769] | nucleotide binding (GO:0000166) [0.769]	DNA replication (GO:0006260) [0.846]	NULL / Representative annotation below 0.1%
AT1G67550.1	6602	1	1	1	1	1	2	1	2	1	1	1	1	739	1539	1761	1863	2044	2164	2250	2304	2352	2382	urease [0.714] | Urease subunit alpha [0.286]	Urease_gamma (PF00547) [0.857] | Amidohydro_1 (PF01979) [0.786] | Urease_alpha (PF00449) [0.786] | Urease_beta (PF00699) [0.714] | IPP-2 (PF04979) [0.071]	Urease, gamma/gamma-beta subunit (IPR002026) [0.857] | Urease alpha-subunit, N-terminal (IPR011612) [0.786] | Amidohydrolase 1 (IPR006680) [0.786] | Urease, beta subunit (IPR002019) [0.714] | Protein phosphatase inhibitor 2 (IPP-2) (IPR007062) [0.071]	nickel cation binding (GO:0016151) [0.857] | hydrolase activity (GO:0016787) [0.786] | urease activity (GO:0009039) [0.786] | protein phosphatase inhibitor activity (GO:0004864) [0.071]	urea catabolic process (GO:0043419) [0.857] | urea metabolic process (GO:0019627) [0.786] | regulation of phosphoprotein phosphatase activity (GO:0043666) [0.071] | regulation of signal transduction (GO:0009966) [0.071]	NULL / Representative annotation below 0.1%
AT1G67630.1	9955	1	1	1	1	1	1	1	0	1	1	1	1	SINGLETON	SINGLETON	SINGLETON	SINGLETON	SINGLETON	SINGLETON	SINGLETON	SINGLETON	SINGLETON	SINGLETON	DNA polymerase alpha subunit B [1.000]	DNA_pol_E_B (PF04042) [1.000] | Pol_alpha_B_N (PF08418) [0.818]	DNA polymerase alpha/epsilon, subunit B (IPR007185) [1.000] | DNA polymerase alpha, subunit B N-terminal (IPR013627) [0.818]	DNA binding (GO:0003677) [1.000] | DNA-directed DNA polymerase activity (GO:0003887) [1.000]	DNA replication (GO:0006260) [1.000]	NULL / Representative annotation below 0.1%
AT1G67700.2	10007	1	1	1	1	1	1	1	0	1	1	1	1	SINGLETON	SINGLETON	SINGLETON	SINGLETON	SINGLETON	SINGLETON	SINGLETON	SINGLETON	SINGLETON	SINGLETON	Unkown protein / Representative AHRD below 0.1%	NULL / Representative annotation below 0.1%	NULL / Representative annotation below 0.1%	NULL / Representative annotation below 0.1%	NULL / Representative annotation below 0.1%	NULL / Representative annotation below 0.1%
AT1G68185.1	10659	0	1	1	1	1	1	1	0	1	1	1	1	399	673	705	723	793	801	800	789	1566	1573	Ubiquitin-like superfamily protein [0.900] | small ubiquitin-like modifier 2 [0.100]	Rad60-SLD (PF11976) [1.000]	Rad60/SUMO-like domain (IPR022617) [1.000]	NULL / Representative annotation below 0.1%	NULL / Representative annotation below 0.1%	NULL / Representative annotation below 0.1%
AT1G68830.1	7122	1	1	1	1	1	1	1	1	1	1	2	1	1	1	1131	1173	1230	1281	1291	1296	1300	1306	Protein kinase superfamily protein [0.692] | Serine/threonine-protein kinase STN7, chloroplastic [0.231] | Serine/threonine-protein kinase NLK [0.077]	Pkinase (PF00069) [1.000]	Protein kinase domain (IPR000719) [1.000]	ATP binding (GO:0005524) [1.000] | protein kinase activity (GO:0004672) [1.000]	protein phosphorylation (GO:0006468) [1.000]	NULL / Representative annotation below 0.1%
AT1G69070.1	1516	2	2	1	2	3	3	3	4	2	2	3	2	3	51	45	40	32	80	67	68	77	2800	Vesicle-fusing ATPase [0.586] | Nucleolar protein 14 [0.276]	AAA (PF00004) [0.552] | Nop14 (PF04147) [0.448] | CDC48_2 (PF02933) [0.207] | CDC48_N (PF02359) [0.172] | Noc2 (PF03715) [0.034]	ATPase, AAA-type, core (IPR003959) [0.552] | Nucleolar protein 14 (IPR007276) [0.448] | CDC48, domain 2 (IPR004201) [0.207] | CDC48, N-terminal subdomain (IPR003338) [0.172] | Nucleolar complex protein 2 (IPR005343) [0.034]	ATP binding (GO:0005524) [0.552]	NULL / Representative annotation below 0.1%	small-subunit processome (GO:0032040) [0.448]
AT1G69200.1	9872	1	1	1	1	1	1	0	1	1	1	1	1	92	488	476	568	569	571	560	708	2664	2705	fructokinase-like 2 [1.000]	PfkB (PF00294) [1.000]	Carbohydrate kinase PfkB (IPR011611) [1.000]	NULL / Representative annotation below 0.1%	NULL / Representative annotation below 0.1%	NULL / Representative annotation below 0.1%
AT1G69220.1	7656	1	1	1	1	1	3	1	0	1	1	1	1	1	1	1	1936	2124	2249	2343	2406	2466	2495	Protein kinase superfamily protein [0.846] | Serine/threonine-protein kinase 4 homolog A [0.154]	Pkinase (PF00069) [0.923] | Pkinase_Tyr (PF07714) [0.077]	Protein kinase domain (IPR000719) [0.923] | Serine-threonine/tyrosine-protein kinase catalytic domain (IPR001245) [0.077]	ATP binding (GO:0005524) [0.923] | protein kinase activity (GO:0004672) [0.923]	protein phosphorylation (GO:0006468) [0.923]	NULL / Representative annotation below 0.1%
AT1G69740.1	6769	1	2	1	1	1	1	1	1	1	1	1	1	260	1432	1628	1718	1886	1995	2071	2121	2163	2189	Delta-aminolevulinic acid dehydratase, chloroplastic [0.692] | Delta-aminolevulinic acid dehydratase 1, chloroplastic [0.231] | Delta-aminolevulinic acid dehydratase [0.077]	ALAD (PF00490) [1.000]	Porphobilinogen synthase (IPR001731) [1.000]	metal ion binding (GO:0046872) [1.000] | porphobilinogen synthase activity (GO:0004655) [1.000]	tetrapyrrole biosynthetic process (GO:0033014) [1.000]	NULL / Representative annotation below 0.1%
AT1G69800.2	7113	1	1	1	1	1	1	1	1	1	1	2	1	44	280	343	338	334	324	312	305	299	292	SNF1-related protein kinase regulatory subunit gamma-1-like [1.000]	CBS (PF00571) [1.000]	CBS domain (IPR000644) [1.000]	adenyl nucleotide binding (GO:0030554) [1.000]	NULL / Representative annotation below 0.1%	NULL / Representative annotation below 0.1%
AT1G69980.1	5925	1	1	0	1	1	2	3	2	1	1	1	0	SINGLETON	SINGLETON	SINGLETON	SINGLETON	SINGLETON	SINGLETON	SINGLETON	SINGLETON	SINGLETON	SINGLETON	Unkown protein / Representative AHRD below 0.1%	NULL / Representative annotation below 0.1%	NULL / Representative annotation below 0.1%	NULL / Representative annotation below 0.1%	NULL / Representative annotation below 0.1%	NULL / Representative annotation below 0.1%
AT1G70070.1	10106	0	1	1	1	1	1	1	1	1	1	1	1	666	28	950	949	2175	2307	2429	2502	2567	2604	ATP-dependent RNA helicase DOB1 [1.000]	Helicase_C (PF00271) [1.000] | DSHCT (PF08148) [0.909] | DEAD (PF00270) [0.909]	Helicase, C-terminal (IPR001650) [1.000] | DNA/RNA helicase, DEAD/DEAH box type, N-terminal (IPR011545) [0.909] | DSH, C-terminal (IPR012961) [0.909]	ATP binding (GO:0005524) [1.000] | nucleic acid binding (GO:0003676) [1.000] | helicase activity (GO:0004386) [1.000] | hydrolase activity, acting on acid anhydrides, in phosphorus-containing anhydrides (GO:0016818) [0.909] | ATP-dependent helicase activity (GO:0008026) [0.909]	NULL / Representative annotation below 0.1%	NULL / Representative annotation below 0.1%
AT1G70570.2	10164	1	1	0	1	1	1	1	1	1	1	1	1	626	1235	1379	1435	1529	1591	1619	1644	1657	1667	anthranilate phosphoribosyltransferase, putative [0.909] | Phenylalanine--tRNA ligase alpha subunit [0.091]	Glycos_trans_3N (PF02885) [0.364] | tRNA-synt_2d (PF01409) [0.091]	Glycosyl transferase family 3, N-terminal domain (IPR017459) [0.364] | Phenylalanyl-tRNA synthetase (IPR002319) [0.091]	ATP binding (GO:0005524) [0.091] | aminoacyl-tRNA ligase activity (GO:0004812) [0.091] | tRNA binding (GO:0000049) [0.091]	tRNA aminoacylation (GO:0043039) [0.091]	cytoplasm (GO:0005737) [0.091]
AT1G70760.1	9833	1	1	1	1	1	1	1	0	1	1	1	1	SINGLETON	SINGLETON	SINGLETON	SINGLETON	SINGLETON	SINGLETON	SINGLETON	SINGLETON	SINGLETON	SINGLETON	NAD(P)H-quinone oxidoreductase subunit L [0.545] | inorganic carbon transport protein-related [0.455]	NdhL (PF10716) [1.000]	NAD(P)H-quinone oxidoreductase subunit L (IPR019654) [1.000]	oxidoreductase activity, acting on NAD(P)H, quinone or similar compound as acceptor (GO:0016655) [1.000]	oxidation-reduction process (GO:0055114) [1.000]	NULL / Representative annotation below 0.1%
AT1G71190.1	9988	1	1	1	1	1	0	1	1	1	1	1	1	750	1554	1776	1879	2061	2182	2269	2323	2371	2401	Alkaline phytoceramidase (aPHC) [1.000]	Ceramidase (PF05875) [0.545]	Ceramidase (IPR008901) [0.545]	hydrolase activity, acting on carbon-nitrogen (but not peptide) bonds, in linear amides (GO:0016811) [0.545]	ceramide metabolic process (GO:0006672) [0.545]	integral component of membrane (GO:0016021) [0.545]
AT1G71220.2	4490	1	1	1	1	1	4	2	2	1	1	1	1	225	18	10	10	11	20	SINGLETON	SINGLETON	2573	2610	UDP-glucose:glycoprotein glucosyltransferase [1.000]	UDP-g_GGTase (PF06427) [0.765] | Glyco_transf_8 (PF01501) [0.412] | gag_pre-integrs (PF13976) [0.059] | UBN2_3 (PF14244) [0.059] | RVT_2 (PF07727) [0.059]	UDP-glucose:Glycoprotein Glucosyltransferase (IPR009448) [0.765] | Glycosyl transferase, family 8 (IPR002495) [0.412] | Reverse transcriptase, RNA-dependent DNA polymerase (IPR013103) [0.059] | GAG-pre-integrase domain (IPR025724) [0.059]	UDP-glucose:glycoprotein glucosyltransferase activity (GO:0003980) [0.765] | transferase activity, transferring glycosyl groups (GO:0016757) [0.412]	protein glycosylation (GO:0006486) [0.765]	NULL / Representative annotation below 0.1%
AT1G71240.1	5700	1	1	2	1	1	1	1	2	1	1	2	1	80	646	669	687	687	701	698	681	665	656	Unkown protein / Representative AHRD below 0.1%	DUF639 (PF04842) [1.000]	Protein of unknown function DUF639 (IPR006927) [1.000]	NULL / Representative annotation below 0.1%	NULL / Representative annotation below 0.1%	NULL / Representative annotation below 0.1%
AT1G71440.1	6565	1	1	1	1	1	1	2	2	1	1	1	1	172	256	315	315	313	304	289	2485	2550	2585	Tubulin-specific chaperone E [0.857] | Tubulin-folding cofactor E [0.143]	CAP_GLY (PF01302) [0.786]	CAP Gly-rich domain (IPR000938) [0.786]	NULL / Representative annotation below 0.1%	NULL / Representative annotation below 0.1%	NULL / Representative annotation below 0.1%
AT1G71480.1	8405	1	1	0	2	1	1	1	0	2	1	1	1	135	1063	1170	1218	1283	1334	1349	1365	1373	1381	Nuclear transport factor 2 (NTF2) family protein [1.000]	SnoaL_2 (PF12680) [1.000] | zf-RVT (PF13966) [0.083]	Polyketide cyclase SnoaL-like domain (IPR009959) [1.000] | Reverse transcriptase zinc-binding domain (IPR026960) [0.083]	NULL / Representative annotation below 0.1%	NULL / Representative annotation below 0.1%	NULL / Representative annotation below 0.1%
AT1G71750.2	9068	1	1	1	1	1	2	1	0	1	1	1	1	1018	2052	2423	2608	2946	3175	3373	3513	3642	3729	Hypoxanthine-guanine phosphoribosyltransferase [1.000]	Pribosyltran (PF00156) [0.750]	Phosphoribosyltransferase domain (IPR000836) [0.750]	NULL / Representative annotation below 0.1%	nucleoside metabolic process (GO:0009116) [0.750]	NULL / Representative annotation below 0.1%
AT1G71790.1	6624	1	1	1	1	1	1	1	2	1	1	2	1	SINGLETON	SINGLETON	SINGLETON	SINGLETON	SINGLETON	SINGLETON	SINGLETON	SINGLETON	SINGLETON	SINGLETON	F-actin-capping protein subunit beta [1.000]	F_actin_cap_B (PF01115) [1.000]	F-actin-capping protein subunit beta (IPR001698) [1.000]	actin binding (GO:0003779) [1.000]	actin cytoskeleton organization (GO:0030036) [1.000]	F-actin capping protein complex (GO:0008290) [1.000] | WASH complex (GO:0071203) [1.000]
AT1G71810.1	7620	1	1	1	1	1	2	1	1	1	1	1	1	215	211	183	175	174	166	161	151	148	143	Protein kinase superfamily protein [1.000]	ABC1 (PF03109) [0.923]	UbiB domain (IPR004147) [0.923]	NULL / Representative annotation below 0.1%	NULL / Representative annotation below 0.1%	NULL / Representative annotation below 0.1%
AT1G71990.1	4413	2	1	1	1	1	2	4	1	1	1	1	1	281	921	983	1020	1068	1108	1101	1092	1449	1457	Alpha-(1,4)-fucosyltransferase [1.000]	Glyco_transf_10 (PF00852) [0.941]	Glycosyl transferase, family 10 (IPR001503) [0.941]	fucosyltransferase activity (GO:0008417) [0.941]	protein glycosylation (GO:0006486) [0.941]	membrane (GO:0016020) [0.941]
AT1G72320.1	7406	1	1	1	1	1	2	1	1	1	1	1	1	99	27	21	26	51	95	2368	1249	1243	1247	Nucleolar protein 9 [0.769] | pumilio 23 [0.077] | Transposon Tf2-1 polyprotein [0.077]	rve (PF00665) [0.077]	Integrase, catalytic core (IPR001584) [0.077]	NULL / Representative annotation below 0.1%	DNA integration (GO:0015074) [0.077]	NULL / Representative annotation below 0.1%
AT1G72560.1	4737	1	1	1	1	1	2	2	2	1	1	2	1	443	994	1066	1104	SINGLETON	2992	3182	3320	3446	3529	Exportin-T [1.000]	Xpo1 (PF08389) [1.000]	Exportin-1/Importin-beta-like (IPR013598) [1.000]	NULL / Representative annotation below 0.1%	NULL / Representative annotation below 0.1%	NULL / Representative annotation below 0.1%
AT1G72990.1	10874	1	1	0	1	1	1	1	0	1	1	1	1	34	175	252	241	260	313	480	678	663	807	beta-galactosidase 17 [1.000]	Glyco_hydro_35 (PF01301) [1.000] | BetaGal_dom4_5 (PF13364) [0.100]	Glycoside hydrolase, family 35 (IPR001944) [1.000] | Beta-galactosidase jelly roll domain (IPR025300) [0.100]	hydrolase activity, hydrolyzing O-glycosyl compounds (GO:0004553) [1.000]	carbohydrate metabolic process (GO:0005975) [1.000]	NULL / Representative annotation below 0.1%
AT1G73020.1	6350	1	1	1	1	1	2	1	1	1	1	2	1	155	312	312	417	2297	2463	2615	2713	2794	2855	Anoctamin-like protein [1.000]	Anoctamin (PF04547) [1.000]	Anoctamin (IPR007632) [1.000]	NULL / Representative annotation below 0.1%	NULL / Representative annotation below 0.1%	NULL / Representative annotation below 0.1%
AT1G73060.1	9954	1	1	1	1	1	0	1	1	1	1	1	1	133	2	2433	2618	2958	3187	3385	3526	3656	3743	Protein LOW PSII ACCUMULATION 3, chloroplastic [1.000]	DUF1995 (PF09353) [1.000]	Domain of unknown function DUF1995 (IPR018962) [1.000]	NULL / Representative annotation below 0.1%	NULL / Representative annotation below 0.1%	NULL / Representative annotation below 0.1%
AT1G73110.1	11331	1	1	0	1	1	1	1	0	1	1	0	1	654	1295	1457	1527	1640	1716	1750	1788	1811	1826	Ribulose bisphosphate carboxylase/oxygenase activase, chloroplastic [1.000]	AAA (PF00004) [1.000]	ATPase, AAA-type, core (IPR003959) [1.000]	ATP binding (GO:0005524) [1.000]	NULL / Representative annotation below 0.1%	NULL / Representative annotation below 0.1%
AT1G73240.1	5830	1	1	0	1	1	1	1	2	1	1	1	3	2	2	3	1	1	2	4	4	4	4	Unkown protein / Representative AHRD below 0.1%	Ndc1_Nup (PF09531) [0.857]	Nucleoporin protein Ndc1-Nup (IPR019049) [0.857]	NULL / Representative annotation below 0.1%	NULL / Representative annotation below 0.1%	NULL / Representative annotation below 0.1%
AT1G73320.1	10264	1	1	0	1	1	1	1	1	1	1	1	1	154	405	384	447	438	430	404	394	2019	2038	Protein N-lysine methyltransferase METTL21A [0.545] | S-adenosyl-L-methionine-dependent methyltransferases superfamily protein [0.364] | Putative methyltransferase family protein [0.091]	Methyltransf_16 (PF10294) [1.000]	Nicotinamide N-methyltransferase-like (IPR019410) [1.000]	NULL / Representative annotation below 0.1%	NULL / Representative annotation below 0.1%	NULL / Representative annotation below 0.1%
AT1G73380.1	8918	1	1	1	1	1	1	1	0	1	1	2	1	SINGLETON	SINGLETON	SINGLETON	SINGLETON	SINGLETON	SINGLETON	SINGLETON	SINGLETON	SINGLETON	SINGLETON	UPF0415 protein C7orf25 homolog [0.917]	DUF1308 (PF07000) [1.000]	Protein of unknown function DUF1308 (IPR010733) [1.000]	NULL / Representative annotation below 0.1%	NULL / Representative annotation below 0.1%	NULL / Representative annotation below 0.1%
AT1G73720.1	7081	1	1	1	1	1	1	2	0	1	1	2	1	22	16	26	34	62	103	105	123	112	98	WD40 repeat-containing protein SMU1 [1.000]	WD40 (PF00400) [0.846]	WD40 repeat (IPR001680) [0.846]	protein binding (GO:0005515) [0.846]	NULL / Representative annotation below 0.1%	NULL / Representative annotation below 0.1%
AT1G73930.1	6880	1	1	1	1	1	1	1	2	1	1	1	1	117	576	576	601	507	866	854	1177	1168	1169	Protein DENND6A [0.923] | zinc finger (Ran-binding) family protein [0.077]	SPA (PF08616) [0.538] | Afi1 (PF07792) [0.077]	Arf3-interacting protein 1, N-terminal domain (IPR012860) [0.077]	NULL / Representative annotation below 0.1%	NULL / Representative annotation below 0.1%	NULL / Representative annotation below 0.1%
[truncated: 827 more rows]

## Sheet: TableS9
Table S9. List of single copy genes that are not in the BUSCO set. Numbers indicate that all these genes were present in exactly one copy in all 12 scaffold genomes.
[truncated: 313 more rows]

[truncated: 1 more sheets: TableS10]
